# Supplementary material for: Emergence of the Asian lineage dengue virus type 3 genotype III in Malaysia
Source: BMC Evol Biol. 2018 Apr 24;18:58. doi: 10.1186/s12862-018-1175-4 (PMC5921268; doi:10.1186/s12862-018-1175-4)
Supplement: Supplementary file 2 — Phylogeography of DENV3/III-C. (KML 1198 kb) [file 12862_2018_1175_MOESM2_ESM.kml]

<?xml version="1.0" encoding="UTF-8"?>
<kml xmlns="http://www.opengis.net/kml/2.2">
	<Document>
		<Style id="branch_style1">
			<LineStyle>
				<color>ff0b013a</color>
				<width>4.0</width>
			</LineStyle>
		</Style>
		<Style id="branch_style1">
			<LineStyle>
				<color>ff0b013a</color>
				<width>4.0</width>
			</LineStyle>
		</Style>
		<Style id="branch_style1">
			<LineStyle>
				<color>ff0b013a</color>
				<width>4.0</width>
			</LineStyle>
		</Style>
		<Style id="branch_style1">
			<LineStyle>
				<color>ff0b013a</color>
				<width>4.0</width>
			</LineStyle>
		</Style>
		<Style id="branch_style1">
			<LineStyle>
				<color>ff0b013a</color>
				<width>4.0</width>
			</LineStyle>
		</Style>
		<Style id="branch_style1">
			<LineStyle>
				<color>ff0b013a</color>
				<width>4.0</width>
			</LineStyle>
		</Style>
		<Style id="branch_style1">
			<LineStyle>
				<color>ff0b013a</color>
				<width>4.0</width>
			</LineStyle>
		</Style>
		<Style id="branch_style1">
			<LineStyle>
				<color>ff0b013a</color>
				<width>4.0</width>
			</LineStyle>
		</Style>
		<Style id="branch_style1">
			<LineStyle>
				<color>ff0b013a</color>
				<width>4.0</width>
			</LineStyle>
		</Style>
		<Style id="branch_style1">
			<LineStyle>
				<color>ff0b013a</color>
				<width>4.0</width>
			</LineStyle>
		</Style>
		<Style id="branch_style1">
			<LineStyle>
				<color>ff0b013a</color>
				<width>4.0</width>
			</LineStyle>
		</Style>
		<Style id="branch_style1">
			<LineStyle>
				<color>ff0b013a</color>
				<width>4.0</width>
			</LineStyle>
		</Style>
		<Style id="branch_style1">
			<LineStyle>
				<color>ff0b013a</color>
				<width>4.0</width>
			</LineStyle>
		</Style>
		<Style id="branch_style1">
			<LineStyle>
				<color>ff0b013a</color>
				<width>4.0</width>
			</LineStyle>
		</Style>
		<Style id="branch_style1">
			<LineStyle>
				<color>ff0b013a</color>
				<width>4.0</width>
			</LineStyle>
		</Style>
		<Style id="branch_style1">
			<LineStyle>
				<color>ff0b013a</color>
				<width>4.0</width>
			</LineStyle>
		</Style>
		<Style id="branch_style1">
			<LineStyle>
				<color>ff0b013a</color>
				<width>4.0</width>
			</LineStyle>
		</Style>
		<Style id="branch_style1">
			<LineStyle>
				<color>ff0b013a</color>
				<width>4.0</width>
			</LineStyle>
		</Style>
		<Style id="branch_style1">
			<LineStyle>
				<color>ff0b013a</color>
				<width>4.0</width>
			</LineStyle>
		</Style>
		<Style id="branch_style1">
			<LineStyle>
				<color>ff0b013a</color>
				<width>4.0</width>
			</LineStyle>
		</Style>
		<Style id="branch_style1">
			<LineStyle>
				<color>ff0b013a</color>
				<width>4.0</width>
			</LineStyle>
		</Style>
		<Style id="branch_style1">
			<LineStyle>
				<color>ff0b013a</color>
				<width>4.0</width>
			</LineStyle>
		</Style>
		<Style id="branch_style1">
			<LineStyle>
				<color>ff0b013a</color>
				<width>4.0</width>
			</LineStyle>
		</Style>
		<Style id="branch_style1">
			<LineStyle>
				<color>ff0b013a</color>
				<width>4.0</width>
			</LineStyle>
		</Style>
		<Style id="branch_style1">
			<LineStyle>
				<color>ff0b013a</color>
				<width>4.0</width>
			</LineStyle>
		</Style>
		<Style id="branch_style1">
			<LineStyle>
				<color>ff0b013a</color>
				<width>4.0</width>
			</LineStyle>
		</Style>
		<Style id="branch_style1">
			<LineStyle>
				<color>ff0b013a</color>
				<width>4.0</width>
			</LineStyle>
		</Style>
		<Style id="branch_style1">
			<LineStyle>
				<color>ff0b013a</color>
				<width>4.0</width>
			</LineStyle>
		</Style>
		<Style id="branch_style1">
			<LineStyle>
				<color>ff0b013a</color>
				<width>4.0</width>
			</LineStyle>
		</Style>
		<Style id="branch_style1">
			<LineStyle>
				<color>ff0b013a</color>
				<width>4.0</width>
			</LineStyle>
		</Style>
		<Style id="branch_style1">
			<LineStyle>
				<color>ff0b013a</color>
				<width>4.0</width>
			</LineStyle>
		</Style>
		<Style id="branch_style1">
			<LineStyle>
				<color>ff0b013a</color>
				<width>4.0</width>
			</LineStyle>
		</Style>
		<Style id="branch_style1">
			<LineStyle>
				<color>ff0b013a</color>
				<width>4.0</width>
			</LineStyle>
		</Style>
		<Style id="branch_style1">
			<LineStyle>
				<color>ff0b013a</color>
				<width>4.0</width>
			</LineStyle>
		</Style>
		<Style id="branch_style1">
			<LineStyle>
				<color>ff0b013a</color>
				<width>4.0</width>
			</LineStyle>
		</Style>
		<Style id="branch_style1">
			<LineStyle>
				<color>ff0b013a</color>
				<width>4.0</width>
			</LineStyle>
		</Style>
		<Style id="branch_style1">
			<LineStyle>
				<color>ff0b013a</color>
				<width>4.0</width>
			</LineStyle>
		</Style>
		<Style id="branch_style1">
			<LineStyle>
				<color>ff0b013a</color>
				<width>4.0</width>
			</LineStyle>
		</Style>
		<Style id="branch_style1">
			<LineStyle>
				<color>ff0b013a</color>
				<width>4.0</width>
			</LineStyle>
		</Style>
		<Style id="branch_style1">
			<LineStyle>
				<color>ff0b013a</color>
				<width>4.0</width>
			</LineStyle>
		</Style>
		<Style id="branch_style1">
			<LineStyle>
				<color>ff0b013a</color>
				<width>4.0</width>
			</LineStyle>
		</Style>
		<Style id="branch_style1">
			<LineStyle>
				<color>ff0b013a</color>
				<width>4.0</width>
			</LineStyle>
		</Style>
		<Style id="branch_style1">
			<LineStyle>
				<color>ff0b013a</color>
				<width>4.0</width>
			</LineStyle>
		</Style>
		<Style id="branch_style1">
			<LineStyle>
				<color>ff0b013a</color>
				<width>4.0</width>
			</LineStyle>
		</Style>
		<Style id="branch_style1">
			<LineStyle>
				<color>ff0b013a</color>
				<width>4.0</width>
			</LineStyle>
		</Style>
		<Style id="branch_style1">
			<LineStyle>
				<color>ff0b013a</color>
				<width>4.0</width>
			</LineStyle>
		</Style>
		<Style id="branch_style1">
			<LineStyle>
				<color>ff0b013a</color>
				<width>4.0</width>
			</LineStyle>
		</Style>
		<Style id="branch_style1">
			<LineStyle>
				<color>ff0b013a</color>
				<width>4.0</width>
			</LineStyle>
		</Style>
		<Style id="branch_style1">
			<LineStyle>
				<color>ff0b013a</color>
				<width>4.0</width>
			</LineStyle>
		</Style>
		<Style id="branch_style1">
			<LineStyle>
				<color>ff0b013a</color>
				<width>4.0</width>
			</LineStyle>
		</Style>
		<Style id="branch_style1">
			<LineStyle>
				<color>ff0b013a</color>
				<width>4.0</width>
			</LineStyle>
		</Style>
		<Style id="branch_style1">
			<LineStyle>
				<color>ff0b013a</color>
				<width>4.0</width>
			</LineStyle>
		</Style>
		<Style id="branch_style1">
			<LineStyle>
				<color>ff0b013a</color>
				<width>4.0</width>
			</LineStyle>
		</Style>
		<Style id="branch_style1">
			<LineStyle>
				<color>ff0b013a</color>
				<width>4.0</width>
			</LineStyle>
		</Style>
		<Style id="branch_style1">
			<LineStyle>
				<color>ff0b013a</color>
				<width>4.0</width>
			</LineStyle>
		</Style>
		<Style id="branch_style1">
			<LineStyle>
				<color>ff0b013a</color>
				<width>4.0</width>
			</LineStyle>
		</Style>
		<Style id="branch_style1">
			<LineStyle>
				<color>ff0b013a</color>
				<width>4.0</width>
			</LineStyle>
		</Style>
		<Style id="branch_style1">
			<LineStyle>
				<color>ff0b013a</color>
				<width>4.0</width>
			</LineStyle>
		</Style>
		<Style id="branch_style1">
			<LineStyle>
				<color>ff0b013a</color>
				<width>4.0</width>
			</LineStyle>
		</Style>
		<Style id="branch_style1">
			<LineStyle>
				<color>ff0b013a</color>
				<width>4.0</width>
			</LineStyle>
		</Style>
		<Style id="branch_style1">
			<LineStyle>
				<color>ff0b013a</color>
				<width>4.0</width>
			</LineStyle>
		</Style>
		<Style id="branch_style1">
			<LineStyle>
				<color>ff0b013a</color>
				<width>4.0</width>
			</LineStyle>
		</Style>
		<Style id="branch_style1">
			<LineStyle>
				<color>ff0b013a</color>
				<width>4.0</width>
			</LineStyle>
		</Style>
		<Style id="branch_style1">
			<LineStyle>
				<color>ff0b013a</color>
				<width>4.0</width>
			</LineStyle>
		</Style>
		<Style id="branch_style1">
			<LineStyle>
				<color>ff0b013a</color>
				<width>4.0</width>
			</LineStyle>
		</Style>
		<Style id="branch_style1">
			<LineStyle>
				<color>ff0b013a</color>
				<width>4.0</width>
			</LineStyle>
		</Style>
		<Style id="branch_style1">
			<LineStyle>
				<color>ff0b013a</color>
				<width>4.0</width>
			</LineStyle>
		</Style>
		<Style id="branch_style1">
			<LineStyle>
				<color>ff0b013a</color>
				<width>4.0</width>
			</LineStyle>
		</Style>
		<Style id="branch_style1">
			<LineStyle>
				<color>ff0b013a</color>
				<width>4.0</width>
			</LineStyle>
		</Style>
		<Style id="branch_style1">
			<LineStyle>
				<color>ff0b013a</color>
				<width>4.0</width>
			</LineStyle>
		</Style>
		<Style id="branch_style1">
			<LineStyle>
				<color>ff0b013a</color>
				<width>4.0</width>
			</LineStyle>
		</Style>
		<Style id="branch_style1">
			<LineStyle>
				<color>ff0b013a</color>
				<width>4.0</width>
			</LineStyle>
		</Style>
		<Style id="branch_style1">
			<LineStyle>
				<color>ff0b013a</color>
				<width>4.0</width>
			</LineStyle>
		</Style>
		<Style id="branch_style1">
			<LineStyle>
				<color>ff0b013a</color>
				<width>4.0</width>
			</LineStyle>
		</Style>
		<Style id="branch_style1">
			<LineStyle>
				<color>ff0b013a</color>
				<width>4.0</width>
			</LineStyle>
		</Style>
		<Style id="branch_style1">
			<LineStyle>
				<color>ff0b013a</color>
				<width>4.0</width>
			</LineStyle>
		</Style>
		<Style id="branch_style1">
			<LineStyle>
				<color>ff0b013a</color>
				<width>4.0</width>
			</LineStyle>
		</Style>
		<Style id="branch_style1">
			<LineStyle>
				<color>ff0b013a</color>
				<width>4.0</width>
			</LineStyle>
		</Style>
		<Style id="branch_style1">
			<LineStyle>
				<color>ff0b013a</color>
				<width>4.0</width>
			</LineStyle>
		</Style>
		<Style id="branch_style1">
			<LineStyle>
				<color>ff0b013a</color>
				<width>4.0</width>
			</LineStyle>
		</Style>
		<Style id="branch_style1">
			<LineStyle>
				<color>ff0b013a</color>
				<width>4.0</width>
			</LineStyle>
		</Style>
		<Style id="branch_style1">
			<LineStyle>
				<color>ff0b013a</color>
				<width>4.0</width>
			</LineStyle>
		</Style>
		<Style id="branch_style1">
			<LineStyle>
				<color>ff0b013a</color>
				<width>4.0</width>
			</LineStyle>
		</Style>
		<Style id="branch_style1">
			<LineStyle>
				<color>ff0b013a</color>
				<width>4.0</width>
			</LineStyle>
		</Style>
		<Style id="branch_style1">
			<LineStyle>
				<color>ff0b013a</color>
				<width>4.0</width>
			</LineStyle>
		</Style>
		<Style id="branch_style1">
			<LineStyle>
				<color>ff0b013a</color>
				<width>4.0</width>
			</LineStyle>
		</Style>
		<Style id="branch_style1">
			<LineStyle>
				<color>ff0b013a</color>
				<width>4.0</width>
			</LineStyle>
		</Style>
		<Style id="branch_style1">
			<LineStyle>
				<color>ff0b013a</color>
				<width>4.0</width>
			</LineStyle>
		</Style>
		<Style id="branch_style1">
			<LineStyle>
				<color>ff0b013a</color>
				<width>4.0</width>
			</LineStyle>
		</Style>
		<Style id="branch_style1">
			<LineStyle>
				<color>ff0b013a</color>
				<width>4.0</width>
			</LineStyle>
		</Style>
		<Style id="branch_style1">
			<LineStyle>
				<color>ff0b013a</color>
				<width>4.0</width>
			</LineStyle>
		</Style>
		<Style id="branch_style1">
			<LineStyle>
				<color>ff0b013a</color>
				<width>4.0</width>
			</LineStyle>
		</Style>
		<Style id="branch_style1">
			<LineStyle>
				<color>ff0b013a</color>
				<width>4.0</width>
			</LineStyle>
		</Style>
		<Style id="branch_style1">
			<LineStyle>
				<color>ff0b013a</color>
				<width>4.0</width>
			</LineStyle>
		</Style>
		<Style id="branch_style1">
			<LineStyle>
				<color>ff0b013a</color>
				<width>4.0</width>
			</LineStyle>
		</Style>
		<Style id="branch_style1">
			<LineStyle>
				<color>ff0b013a</color>
				<width>4.0</width>
			</LineStyle>
		</Style>
		<Style id="branch_style1">
			<LineStyle>
				<color>ff0b013a</color>
				<width>4.0</width>
			</LineStyle>
		</Style>
		<Style id="branch_style1">
			<LineStyle>
				<color>ff0b013a</color>
				<width>4.0</width>
			</LineStyle>
		</Style>
		<Style id="branch_style1">
			<LineStyle>
				<color>ff0b013a</color>
				<width>4.0</width>
			</LineStyle>
		</Style>
		<Style id="branch_style1">
			<LineStyle>
				<color>ff0b013a</color>
				<width>4.0</width>
			</LineStyle>
		</Style>
		<Style id="branch_style2">
			<LineStyle>
				<color>ff030011</color>
				<width>4.0</width>
			</LineStyle>
		</Style>
		<Style id="branch_style2">
			<LineStyle>
				<color>ff030011</color>
				<width>4.0</width>
			</LineStyle>
		</Style>
		<Style id="branch_style2">
			<LineStyle>
				<color>ff030011</color>
				<width>4.0</width>
			</LineStyle>
		</Style>
		<Style id="branch_style2">
			<LineStyle>
				<color>ff030011</color>
				<width>4.0</width>
			</LineStyle>
		</Style>
		<Style id="branch_style2">
			<LineStyle>
				<color>ff030011</color>
				<width>4.0</width>
			</LineStyle>
		</Style>
		<Style id="branch_style2">
			<LineStyle>
				<color>ff030011</color>
				<width>4.0</width>
			</LineStyle>
		</Style>
		<Style id="branch_style2">
			<LineStyle>
				<color>ff030011</color>
				<width>4.0</width>
			</LineStyle>
		</Style>
		<Style id="branch_style2">
			<LineStyle>
				<color>ff030011</color>
				<width>4.0</width>
			</LineStyle>
		</Style>
		<Style id="branch_style2">
			<LineStyle>
				<color>ff030011</color>
				<width>4.0</width>
			</LineStyle>
		</Style>
		<Style id="branch_style2">
			<LineStyle>
				<color>ff030011</color>
				<width>4.0</width>
			</LineStyle>
		</Style>
		<Style id="branch_style2">
			<LineStyle>
				<color>ff030011</color>
				<width>4.0</width>
			</LineStyle>
		</Style>
		<Style id="branch_style2">
			<LineStyle>
				<color>ff030011</color>
				<width>4.0</width>
			</LineStyle>
		</Style>
		<Style id="branch_style2">
			<LineStyle>
				<color>ff030011</color>
				<width>4.0</width>
			</LineStyle>
		</Style>
		<Style id="branch_style2">
			<LineStyle>
				<color>ff030011</color>
				<width>4.0</width>
			</LineStyle>
		</Style>
		<Style id="branch_style2">
			<LineStyle>
				<color>ff030011</color>
				<width>4.0</width>
			</LineStyle>
		</Style>
		<Style id="branch_style2">
			<LineStyle>
				<color>ff030011</color>
				<width>4.0</width>
			</LineStyle>
		</Style>
		<Style id="branch_style2">
			<LineStyle>
				<color>ff030011</color>
				<width>4.0</width>
			</LineStyle>
		</Style>
		<Style id="branch_style2">
			<LineStyle>
				<color>ff030011</color>
				<width>4.0</width>
			</LineStyle>
		</Style>
		<Style id="branch_style2">
			<LineStyle>
				<color>ff030011</color>
				<width>4.0</width>
			</LineStyle>
		</Style>
		<Style id="branch_style2">
			<LineStyle>
				<color>ff030011</color>
				<width>4.0</width>
			</LineStyle>
		</Style>
		<Style id="branch_style2">
			<LineStyle>
				<color>ff030011</color>
				<width>4.0</width>
			</LineStyle>
		</Style>
		<Style id="branch_style2">
			<LineStyle>
				<color>ff030011</color>
				<width>4.0</width>
			</LineStyle>
		</Style>
		<Style id="branch_style2">
			<LineStyle>
				<color>ff030011</color>
				<width>4.0</width>
			</LineStyle>
		</Style>
		<Style id="branch_style2">
			<LineStyle>
				<color>ff030011</color>
				<width>4.0</width>
			</LineStyle>
		</Style>
		<Style id="branch_style2">
			<LineStyle>
				<color>ff030011</color>
				<width>4.0</width>
			</LineStyle>
		</Style>
		<Style id="branch_style2">
			<LineStyle>
				<color>ff030011</color>
				<width>4.0</width>
			</LineStyle>
		</Style>
		<Style id="branch_style2">
			<LineStyle>
				<color>ff030011</color>
				<width>4.0</width>
			</LineStyle>
		</Style>
		<Style id="branch_style2">
			<LineStyle>
				<color>ff030011</color>
				<width>4.0</width>
			</LineStyle>
		</Style>
		<Style id="branch_style2">
			<LineStyle>
				<color>ff030011</color>
				<width>4.0</width>
			</LineStyle>
		</Style>
		<Style id="branch_style2">
			<LineStyle>
				<color>ff030011</color>
				<width>4.0</width>
			</LineStyle>
		</Style>
		<Style id="branch_style2">
			<LineStyle>
				<color>ff030011</color>
				<width>4.0</width>
			</LineStyle>
		</Style>
		<Style id="branch_style2">
			<LineStyle>
				<color>ff030011</color>
				<width>4.0</width>
			</LineStyle>
		</Style>
		<Style id="branch_style2">
			<LineStyle>
				<color>ff030011</color>
				<width>4.0</width>
			</LineStyle>
		</Style>
		<Style id="branch_style2">
			<LineStyle>
				<color>ff030011</color>
				<width>4.0</width>
			</LineStyle>
		</Style>
		<Style id="branch_style2">
			<LineStyle>
				<color>ff030011</color>
				<width>4.0</width>
			</LineStyle>
		</Style>
		<Style id="branch_style2">
			<LineStyle>
				<color>ff030011</color>
				<width>4.0</width>
			</LineStyle>
		</Style>
		<Style id="branch_style2">
			<LineStyle>
				<color>ff030011</color>
				<width>4.0</width>
			</LineStyle>
		</Style>
		<Style id="branch_style2">
			<LineStyle>
				<color>ff030011</color>
				<width>4.0</width>
			</LineStyle>
		</Style>
		<Style id="branch_style2">
			<LineStyle>
				<color>ff030011</color>
				<width>4.0</width>
			</LineStyle>
		</Style>
		<Style id="branch_style2">
			<LineStyle>
				<color>ff030011</color>
				<width>4.0</width>
			</LineStyle>
		</Style>
		<Style id="branch_style2">
			<LineStyle>
				<color>ff030011</color>
				<width>4.0</width>
			</LineStyle>
		</Style>
		<Style id="branch_style2">
			<LineStyle>
				<color>ff030011</color>
				<width>4.0</width>
			</LineStyle>
		</Style>
		<Style id="branch_style2">
			<LineStyle>
				<color>ff030011</color>
				<width>4.0</width>
			</LineStyle>
		</Style>
		<Style id="branch_style2">
			<LineStyle>
				<color>ff030011</color>
				<width>4.0</width>
			</LineStyle>
		</Style>
		<Style id="branch_style2">
			<LineStyle>
				<color>ff030011</color>
				<width>4.0</width>
			</LineStyle>
		</Style>
		<Style id="branch_style2">
			<LineStyle>
				<color>ff030011</color>
				<width>4.0</width>
			</LineStyle>
		</Style>
		<Style id="branch_style2">
			<LineStyle>
				<color>ff030011</color>
				<width>4.0</width>
			</LineStyle>
		</Style>
		<Style id="branch_style2">
			<LineStyle>
				<color>ff030011</color>
				<width>4.0</width>
			</LineStyle>
		</Style>
		<Style id="branch_style2">
			<LineStyle>
				<color>ff030011</color>
				<width>4.0</width>
			</LineStyle>
		</Style>
		<Style id="branch_style2">
			<LineStyle>
				<color>ff030011</color>
				<width>4.0</width>
			</LineStyle>
		</Style>
		<Style id="branch_style2">
			<LineStyle>
				<color>ff030011</color>
				<width>4.0</width>
			</LineStyle>
		</Style>
		<Style id="branch_style2">
			<LineStyle>
				<color>ff030011</color>
				<width>4.0</width>
			</LineStyle>
		</Style>
		<Style id="branch_style2">
			<LineStyle>
				<color>ff030011</color>
				<width>4.0</width>
			</LineStyle>
		</Style>
		<Style id="branch_style2">
			<LineStyle>
				<color>ff030011</color>
				<width>4.0</width>
			</LineStyle>
		</Style>
		<Style id="branch_style2">
			<LineStyle>
				<color>ff030011</color>
				<width>4.0</width>
			</LineStyle>
		</Style>
		<Style id="branch_style2">
			<LineStyle>
				<color>ff030011</color>
				<width>4.0</width>
			</LineStyle>
		</Style>
		<Style id="branch_style2">
			<LineStyle>
				<color>ff030011</color>
				<width>4.0</width>
			</LineStyle>
		</Style>
		<Style id="branch_style2">
			<LineStyle>
				<color>ff030011</color>
				<width>4.0</width>
			</LineStyle>
		</Style>
		<Style id="branch_style2">
			<LineStyle>
				<color>ff030011</color>
				<width>4.0</width>
			</LineStyle>
		</Style>
		<Style id="branch_style2">
			<LineStyle>
				<color>ff030011</color>
				<width>4.0</width>
			</LineStyle>
		</Style>
		<Style id="branch_style2">
			<LineStyle>
				<color>ff030011</color>
				<width>4.0</width>
			</LineStyle>
		</Style>
		<Style id="branch_style2">
			<LineStyle>
				<color>ff030011</color>
				<width>4.0</width>
			</LineStyle>
		</Style>
		<Style id="branch_style2">
			<LineStyle>
				<color>ff030011</color>
				<width>4.0</width>
			</LineStyle>
		</Style>
		<Style id="branch_style2">
			<LineStyle>
				<color>ff030011</color>
				<width>4.0</width>
			</LineStyle>
		</Style>
		<Style id="branch_style2">
			<LineStyle>
				<color>ff030011</color>
				<width>4.0</width>
			</LineStyle>
		</Style>
		<Style id="branch_style2">
			<LineStyle>
				<color>ff030011</color>
				<width>4.0</width>
			</LineStyle>
		</Style>
		<Style id="branch_style2">
			<LineStyle>
				<color>ff030011</color>
				<width>4.0</width>
			</LineStyle>
		</Style>
		<Style id="branch_style2">
			<LineStyle>
				<color>ff030011</color>
				<width>4.0</width>
			</LineStyle>
		</Style>
		<Style id="branch_style2">
			<LineStyle>
				<color>ff030011</color>
				<width>4.0</width>
			</LineStyle>
		</Style>
		<Style id="branch_style2">
			<LineStyle>
				<color>ff030011</color>
				<width>4.0</width>
			</LineStyle>
		</Style>
		<Style id="branch_style2">
			<LineStyle>
				<color>ff030011</color>
				<width>4.0</width>
			</LineStyle>
		</Style>
		<Style id="branch_style2">
			<LineStyle>
				<color>ff030011</color>
				<width>4.0</width>
			</LineStyle>
		</Style>
		<Style id="branch_style2">
			<LineStyle>
				<color>ff030011</color>
				<width>4.0</width>
			</LineStyle>
		</Style>
		<Style id="branch_style2">
			<LineStyle>
				<color>ff030011</color>
				<width>4.0</width>
			</LineStyle>
		</Style>
		<Style id="branch_style2">
			<LineStyle>
				<color>ff030011</color>
				<width>4.0</width>
			</LineStyle>
		</Style>
		<Style id="branch_style2">
			<LineStyle>
				<color>ff030011</color>
				<width>4.0</width>
			</LineStyle>
		</Style>
		<Style id="branch_style2">
			<LineStyle>
				<color>ff030011</color>
				<width>4.0</width>
			</LineStyle>
		</Style>
		<Style id="branch_style2">
			<LineStyle>
				<color>ff030011</color>
				<width>4.0</width>
			</LineStyle>
		</Style>
		<Style id="branch_style2">
			<LineStyle>
				<color>ff030011</color>
				<width>4.0</width>
			</LineStyle>
		</Style>
		<Style id="branch_style2">
			<LineStyle>
				<color>ff030011</color>
				<width>4.0</width>
			</LineStyle>
		</Style>
		<Style id="branch_style2">
			<LineStyle>
				<color>ff030011</color>
				<width>4.0</width>
			</LineStyle>
		</Style>
		<Style id="branch_style2">
			<LineStyle>
				<color>ff030011</color>
				<width>4.0</width>
			</LineStyle>
		</Style>
		<Style id="branch_style2">
			<LineStyle>
				<color>ff030011</color>
				<width>4.0</width>
			</LineStyle>
		</Style>
		<Style id="branch_style2">
			<LineStyle>
				<color>ff030011</color>
				<width>4.0</width>
			</LineStyle>
		</Style>
		<Style id="branch_style2">
			<LineStyle>
				<color>ff030011</color>
				<width>4.0</width>
			</LineStyle>
		</Style>
		<Style id="branch_style2">
			<LineStyle>
				<color>ff030011</color>
				<width>4.0</width>
			</LineStyle>
		</Style>
		<Style id="branch_style2">
			<LineStyle>
				<color>ff030011</color>
				<width>4.0</width>
			</LineStyle>
		</Style>
		<Style id="branch_style2">
			<LineStyle>
				<color>ff030011</color>
				<width>4.0</width>
			</LineStyle>
		</Style>
		<Style id="branch_style2">
			<LineStyle>
				<color>ff030011</color>
				<width>4.0</width>
			</LineStyle>
		</Style>
		<Style id="branch_style2">
			<LineStyle>
				<color>ff030011</color>
				<width>4.0</width>
			</LineStyle>
		</Style>
		<Style id="branch_style2">
			<LineStyle>
				<color>ff030011</color>
				<width>4.0</width>
			</LineStyle>
		</Style>
		<Style id="branch_style2">
			<LineStyle>
				<color>ff030011</color>
				<width>4.0</width>
			</LineStyle>
		</Style>
		<Style id="branch_style2">
			<LineStyle>
				<color>ff030011</color>
				<width>4.0</width>
			</LineStyle>
		</Style>
		<Style id="branch_style2">
			<LineStyle>
				<color>ff030011</color>
				<width>4.0</width>
			</LineStyle>
		</Style>
		<Style id="branch_style2">
			<LineStyle>
				<color>ff030011</color>
				<width>4.0</width>
			</LineStyle>
		</Style>
		<Style id="branch_style2">
			<LineStyle>
				<color>ff030011</color>
				<width>4.0</width>
			</LineStyle>
		</Style>
		<Style id="branch_style2">
			<LineStyle>
				<color>ff030011</color>
				<width>4.0</width>
			</LineStyle>
		</Style>
		<Style id="branch_style2">
			<LineStyle>
				<color>ff030011</color>
				<width>4.0</width>
			</LineStyle>
		</Style>
		<Style id="branch_style2">
			<LineStyle>
				<color>ff030011</color>
				<width>4.0</width>
			</LineStyle>
		</Style>
		<Style id="branch_style2">
			<LineStyle>
				<color>ff030011</color>
				<width>4.0</width>
			</LineStyle>
		</Style>
		<Style id="branch_style3">
			<LineStyle>
				<color>ff0a0134</color>
				<width>4.0</width>
			</LineStyle>
		</Style>
		<Style id="branch_style3">
			<LineStyle>
				<color>ff0a0134</color>
				<width>4.0</width>
			</LineStyle>
		</Style>
		<Style id="branch_style3">
			<LineStyle>
				<color>ff0a0134</color>
				<width>4.0</width>
			</LineStyle>
		</Style>
		<Style id="branch_style3">
			<LineStyle>
				<color>ff0a0134</color>
				<width>4.0</width>
			</LineStyle>
		</Style>
		<Style id="branch_style3">
			<LineStyle>
				<color>ff0a0134</color>
				<width>4.0</width>
			</LineStyle>
		</Style>
		<Style id="branch_style3">
			<LineStyle>
				<color>ff0a0134</color>
				<width>4.0</width>
			</LineStyle>
		</Style>
		<Style id="branch_style3">
			<LineStyle>
				<color>ff0a0134</color>
				<width>4.0</width>
			</LineStyle>
		</Style>
		<Style id="branch_style3">
			<LineStyle>
				<color>ff0a0134</color>
				<width>4.0</width>
			</LineStyle>
		</Style>
		<Style id="branch_style3">
			<LineStyle>
				<color>ff0a0134</color>
				<width>4.0</width>
			</LineStyle>
		</Style>
		<Style id="branch_style3">
			<LineStyle>
				<color>ff0a0134</color>
				<width>4.0</width>
			</LineStyle>
		</Style>
		<Style id="branch_style3">
			<LineStyle>
				<color>ff0a0134</color>
				<width>4.0</width>
			</LineStyle>
		</Style>
		<Style id="branch_style3">
			<LineStyle>
				<color>ff0a0134</color>
				<width>4.0</width>
			</LineStyle>
		</Style>
		<Style id="branch_style3">
			<LineStyle>
				<color>ff0a0134</color>
				<width>4.0</width>
			</LineStyle>
		</Style>
		<Style id="branch_style3">
			<LineStyle>
				<color>ff0a0134</color>
				<width>4.0</width>
			</LineStyle>
		</Style>
		<Style id="branch_style3">
			<LineStyle>
				<color>ff0a0134</color>
				<width>4.0</width>
			</LineStyle>
		</Style>
		<Style id="branch_style3">
			<LineStyle>
				<color>ff0a0134</color>
				<width>4.0</width>
			</LineStyle>
		</Style>
		<Style id="branch_style3">
			<LineStyle>
				<color>ff0a0134</color>
				<width>4.0</width>
			</LineStyle>
		</Style>
		<Style id="branch_style3">
			<LineStyle>
				<color>ff0a0134</color>
				<width>4.0</width>
			</LineStyle>
		</Style>
		<Style id="branch_style3">
			<LineStyle>
				<color>ff0a0134</color>
				<width>4.0</width>
			</LineStyle>
		</Style>
		<Style id="branch_style3">
			<LineStyle>
				<color>ff0a0134</color>
				<width>4.0</width>
			</LineStyle>
		</Style>
		<Style id="branch_style3">
			<LineStyle>
				<color>ff0a0134</color>
				<width>4.0</width>
			</LineStyle>
		</Style>
		<Style id="branch_style3">
			<LineStyle>
				<color>ff0a0134</color>
				<width>4.0</width>
			</LineStyle>
		</Style>
		<Style id="branch_style3">
			<LineStyle>
				<color>ff0a0134</color>
				<width>4.0</width>
			</LineStyle>
		</Style>
		<Style id="branch_style3">
			<LineStyle>
				<color>ff0a0134</color>
				<width>4.0</width>
			</LineStyle>
		</Style>
		<Style id="branch_style3">
			<LineStyle>
				<color>ff0a0134</color>
				<width>4.0</width>
			</LineStyle>
		</Style>
		<Style id="branch_style3">
			<LineStyle>
				<color>ff0a0134</color>
				<width>4.0</width>
			</LineStyle>
		</Style>
		<Style id="branch_style3">
			<LineStyle>
				<color>ff0a0134</color>
				<width>4.0</width>
			</LineStyle>
		</Style>
		<Style id="branch_style3">
			<LineStyle>
				<color>ff0a0134</color>
				<width>4.0</width>
			</LineStyle>
		</Style>
		<Style id="branch_style3">
			<LineStyle>
				<color>ff0a0134</color>
				<width>4.0</width>
			</LineStyle>
		</Style>
		<Style id="branch_style3">
			<LineStyle>
				<color>ff0a0134</color>
				<width>4.0</width>
			</LineStyle>
		</Style>
		<Style id="branch_style3">
			<LineStyle>
				<color>ff0a0134</color>
				<width>4.0</width>
			</LineStyle>
		</Style>
		<Style id="branch_style3">
			<LineStyle>
				<color>ff0a0134</color>
				<width>4.0</width>
			</LineStyle>
		</Style>
		<Style id="branch_style3">
			<LineStyle>
				<color>ff0a0134</color>
				<width>4.0</width>
			</LineStyle>
		</Style>
		<Style id="branch_style3">
			<LineStyle>
				<color>ff0a0134</color>
				<width>4.0</width>
			</LineStyle>
		</Style>
		<Style id="branch_style3">
			<LineStyle>
				<color>ff0a0134</color>
				<width>4.0</width>
			</LineStyle>
		</Style>
		<Style id="branch_style3">
			<LineStyle>
				<color>ff0a0134</color>
				<width>4.0</width>
			</LineStyle>
		</Style>
		<Style id="branch_style3">
			<LineStyle>
				<color>ff0a0134</color>
				<width>4.0</width>
			</LineStyle>
		</Style>
		<Style id="branch_style3">
			<LineStyle>
				<color>ff0a0134</color>
				<width>4.0</width>
			</LineStyle>
		</Style>
		<Style id="branch_style3">
			<LineStyle>
				<color>ff0a0134</color>
				<width>4.0</width>
			</LineStyle>
		</Style>
		<Style id="branch_style3">
			<LineStyle>
				<color>ff0a0134</color>
				<width>4.0</width>
			</LineStyle>
		</Style>
		<Style id="branch_style3">
			<LineStyle>
				<color>ff0a0134</color>
				<width>4.0</width>
			</LineStyle>
		</Style>
		<Style id="branch_style3">
			<LineStyle>
				<color>ff0a0134</color>
				<width>4.0</width>
			</LineStyle>
		</Style>
		<Style id="branch_style3">
			<LineStyle>
				<color>ff0a0134</color>
				<width>4.0</width>
			</LineStyle>
		</Style>
		<Style id="branch_style3">
			<LineStyle>
				<color>ff0a0134</color>
				<width>4.0</width>
			</LineStyle>
		</Style>
		<Style id="branch_style3">
			<LineStyle>
				<color>ff0a0134</color>
				<width>4.0</width>
			</LineStyle>
		</Style>
		<Style id="branch_style3">
			<LineStyle>
				<color>ff0a0134</color>
				<width>4.0</width>
			</LineStyle>
		</Style>
		<Style id="branch_style3">
			<LineStyle>
				<color>ff0a0134</color>
				<width>4.0</width>
			</LineStyle>
		</Style>
		<Style id="branch_style3">
			<LineStyle>
				<color>ff0a0134</color>
				<width>4.0</width>
			</LineStyle>
		</Style>
		<Style id="branch_style3">
			<LineStyle>
				<color>ff0a0134</color>
				<width>4.0</width>
			</LineStyle>
		</Style>
		<Style id="branch_style3">
			<LineStyle>
				<color>ff0a0134</color>
				<width>4.0</width>
			</LineStyle>
		</Style>
		<Style id="branch_style3">
			<LineStyle>
				<color>ff0a0134</color>
				<width>4.0</width>
			</LineStyle>
		</Style>
		<Style id="branch_style3">
			<LineStyle>
				<color>ff0a0134</color>
				<width>4.0</width>
			</LineStyle>
		</Style>
		<Style id="branch_style3">
			<LineStyle>
				<color>ff0a0134</color>
				<width>4.0</width>
			</LineStyle>
		</Style>
		<Style id="branch_style3">
			<LineStyle>
				<color>ff0a0134</color>
				<width>4.0</width>
			</LineStyle>
		</Style>
		<Style id="branch_style3">
			<LineStyle>
				<color>ff0a0134</color>
				<width>4.0</width>
			</LineStyle>
		</Style>
		<Style id="branch_style3">
			<LineStyle>
				<color>ff0a0134</color>
				<width>4.0</width>
			</LineStyle>
		</Style>
		<Style id="branch_style3">
			<LineStyle>
				<color>ff0a0134</color>
				<width>4.0</width>
			</LineStyle>
		</Style>
		<Style id="branch_style3">
			<LineStyle>
				<color>ff0a0134</color>
				<width>4.0</width>
			</LineStyle>
		</Style>
		<Style id="branch_style3">
			<LineStyle>
				<color>ff0a0134</color>
				<width>4.0</width>
			</LineStyle>
		</Style>
		<Style id="branch_style3">
			<LineStyle>
				<color>ff0a0134</color>
				<width>4.0</width>
			</LineStyle>
		</Style>
		<Style id="branch_style3">
			<LineStyle>
				<color>ff0a0134</color>
				<width>4.0</width>
			</LineStyle>
		</Style>
		<Style id="branch_style3">
			<LineStyle>
				<color>ff0a0134</color>
				<width>4.0</width>
			</LineStyle>
		</Style>
		<Style id="branch_style3">
			<LineStyle>
				<color>ff0a0134</color>
				<width>4.0</width>
			</LineStyle>
		</Style>
		<Style id="branch_style3">
			<LineStyle>
				<color>ff0a0134</color>
				<width>4.0</width>
			</LineStyle>
		</Style>
		<Style id="branch_style3">
			<LineStyle>
				<color>ff0a0134</color>
				<width>4.0</width>
			</LineStyle>
		</Style>
		<Style id="branch_style3">
			<LineStyle>
				<color>ff0a0134</color>
				<width>4.0</width>
			</LineStyle>
		</Style>
		<Style id="branch_style3">
			<LineStyle>
				<color>ff0a0134</color>
				<width>4.0</width>
			</LineStyle>
		</Style>
		<Style id="branch_style3">
			<LineStyle>
				<color>ff0a0134</color>
				<width>4.0</width>
			</LineStyle>
		</Style>
		<Style id="branch_style3">
			<LineStyle>
				<color>ff0a0134</color>
				<width>4.0</width>
			</LineStyle>
		</Style>
		<Style id="branch_style3">
			<LineStyle>
				<color>ff0a0134</color>
				<width>4.0</width>
			</LineStyle>
		</Style>
		<Style id="branch_style3">
			<LineStyle>
				<color>ff0a0134</color>
				<width>4.0</width>
			</LineStyle>
		</Style>
		<Style id="branch_style3">
			<LineStyle>
				<color>ff0a0134</color>
				<width>4.0</width>
			</LineStyle>
		</Style>
		<Style id="branch_style3">
			<LineStyle>
				<color>ff0a0134</color>
				<width>4.0</width>
			</LineStyle>
		</Style>
		<Style id="branch_style3">
			<LineStyle>
				<color>ff0a0134</color>
				<width>4.0</width>
			</LineStyle>
		</Style>
		<Style id="branch_style3">
			<LineStyle>
				<color>ff0a0134</color>
				<width>4.0</width>
			</LineStyle>
		</Style>
		<Style id="branch_style3">
			<LineStyle>
				<color>ff0a0134</color>
				<width>4.0</width>
			</LineStyle>
		</Style>
		<Style id="branch_style3">
			<LineStyle>
				<color>ff0a0134</color>
				<width>4.0</width>
			</LineStyle>
		</Style>
		<Style id="branch_style3">
			<LineStyle>
				<color>ff0a0134</color>
				<width>4.0</width>
			</LineStyle>
		</Style>
		<Style id="branch_style3">
			<LineStyle>
				<color>ff0a0134</color>
				<width>4.0</width>
			</LineStyle>
		</Style>
		<Style id="branch_style3">
			<LineStyle>
				<color>ff0a0134</color>
				<width>4.0</width>
			</LineStyle>
		</Style>
		<Style id="branch_style3">
			<LineStyle>
				<color>ff0a0134</color>
				<width>4.0</width>
			</LineStyle>
		</Style>
		<Style id="branch_style3">
			<LineStyle>
				<color>ff0a0134</color>
				<width>4.0</width>
			</LineStyle>
		</Style>
		<Style id="branch_style3">
			<LineStyle>
				<color>ff0a0134</color>
				<width>4.0</width>
			</LineStyle>
		</Style>
		<Style id="branch_style3">
			<LineStyle>
				<color>ff0a0134</color>
				<width>4.0</width>
			</LineStyle>
		</Style>
		<Style id="branch_style3">
			<LineStyle>
				<color>ff0a0134</color>
				<width>4.0</width>
			</LineStyle>
		</Style>
		<Style id="branch_style3">
			<LineStyle>
				<color>ff0a0134</color>
				<width>4.0</width>
			</LineStyle>
		</Style>
		<Style id="branch_style3">
			<LineStyle>
				<color>ff0a0134</color>
				<width>4.0</width>
			</LineStyle>
		</Style>
		<Style id="branch_style3">
			<LineStyle>
				<color>ff0a0134</color>
				<width>4.0</width>
			</LineStyle>
		</Style>
		<Style id="branch_style3">
			<LineStyle>
				<color>ff0a0134</color>
				<width>4.0</width>
			</LineStyle>
		</Style>
		<Style id="branch_style3">
			<LineStyle>
				<color>ff0a0134</color>
				<width>4.0</width>
			</LineStyle>
		</Style>
		<Style id="branch_style3">
			<LineStyle>
				<color>ff0a0134</color>
				<width>4.0</width>
			</LineStyle>
		</Style>
		<Style id="branch_style3">
			<LineStyle>
				<color>ff0a0134</color>
				<width>4.0</width>
			</LineStyle>
		</Style>
		<Style id="branch_style3">
			<LineStyle>
				<color>ff0a0134</color>
				<width>4.0</width>
			</LineStyle>
		</Style>
		<Style id="branch_style3">
			<LineStyle>
				<color>ff0a0134</color>
				<width>4.0</width>
			</LineStyle>
		</Style>
		<Style id="branch_style3">
			<LineStyle>
				<color>ff0a0134</color>
				<width>4.0</width>
			</LineStyle>
		</Style>
		<Style id="branch_style3">
			<LineStyle>
				<color>ff0a0134</color>
				<width>4.0</width>
			</LineStyle>
		</Style>
		<Style id="branch_style3">
			<LineStyle>
				<color>ff0a0134</color>
				<width>4.0</width>
			</LineStyle>
		</Style>
		<Style id="branch_style3">
			<LineStyle>
				<color>ff0a0134</color>
				<width>4.0</width>
			</LineStyle>
		</Style>
		<Style id="branch_style3">
			<LineStyle>
				<color>ff0a0134</color>
				<width>4.0</width>
			</LineStyle>
		</Style>
		<Style id="branch_style3">
			<LineStyle>
				<color>ff0a0134</color>
				<width>4.0</width>
			</LineStyle>
		</Style>
		<Style id="branch_style4">
			<LineStyle>
				<color>ff0f014c</color>
				<width>4.0</width>
			</LineStyle>
		</Style>
		<Style id="branch_style4">
			<LineStyle>
				<color>ff0f014c</color>
				<width>4.0</width>
			</LineStyle>
		</Style>
		<Style id="branch_style4">
			<LineStyle>
				<color>ff0f014c</color>
				<width>4.0</width>
			</LineStyle>
		</Style>
		<Style id="branch_style4">
			<LineStyle>
				<color>ff0f014c</color>
				<width>4.0</width>
			</LineStyle>
		</Style>
		<Style id="branch_style4">
			<LineStyle>
				<color>ff0f014c</color>
				<width>4.0</width>
			</LineStyle>
		</Style>
		<Style id="branch_style4">
			<LineStyle>
				<color>ff0f014c</color>
				<width>4.0</width>
			</LineStyle>
		</Style>
		<Style id="branch_style4">
			<LineStyle>
				<color>ff0f014c</color>
				<width>4.0</width>
			</LineStyle>
		</Style>
		<Style id="branch_style4">
			<LineStyle>
				<color>ff0f014c</color>
				<width>4.0</width>
			</LineStyle>
		</Style>
		<Style id="branch_style4">
			<LineStyle>
				<color>ff0f014c</color>
				<width>4.0</width>
			</LineStyle>
		</Style>
		<Style id="branch_style4">
			<LineStyle>
				<color>ff0f014c</color>
				<width>4.0</width>
			</LineStyle>
		</Style>
		<Style id="branch_style4">
			<LineStyle>
				<color>ff0f014c</color>
				<width>4.0</width>
			</LineStyle>
		</Style>
		<Style id="branch_style4">
			<LineStyle>
				<color>ff0f014c</color>
				<width>4.0</width>
			</LineStyle>
		</Style>
		<Style id="branch_style4">
			<LineStyle>
				<color>ff0f014c</color>
				<width>4.0</width>
			</LineStyle>
		</Style>
		<Style id="branch_style4">
			<LineStyle>
				<color>ff0f014c</color>
				<width>4.0</width>
			</LineStyle>
		</Style>
		<Style id="branch_style4">
			<LineStyle>
				<color>ff0f014c</color>
				<width>4.0</width>
			</LineStyle>
		</Style>
		<Style id="branch_style4">
			<LineStyle>
				<color>ff0f014c</color>
				<width>4.0</width>
			</LineStyle>
		</Style>
		<Style id="branch_style4">
			<LineStyle>
				<color>ff0f014c</color>
				<width>4.0</width>
			</LineStyle>
		</Style>
		<Style id="branch_style4">
			<LineStyle>
				<color>ff0f014c</color>
				<width>4.0</width>
			</LineStyle>
		</Style>
		<Style id="branch_style4">
			<LineStyle>
				<color>ff0f014c</color>
				<width>4.0</width>
			</LineStyle>
		</Style>
		<Style id="branch_style4">
			<LineStyle>
				<color>ff0f014c</color>
				<width>4.0</width>
			</LineStyle>
		</Style>
		<Style id="branch_style4">
			<LineStyle>
				<color>ff0f014c</color>
				<width>4.0</width>
			</LineStyle>
		</Style>
		<Style id="branch_style4">
			<LineStyle>
				<color>ff0f014c</color>
				<width>4.0</width>
			</LineStyle>
		</Style>
		<Style id="branch_style4">
			<LineStyle>
				<color>ff0f014c</color>
				<width>4.0</width>
			</LineStyle>
		</Style>
		<Style id="branch_style4">
			<LineStyle>
				<color>ff0f014c</color>
				<width>4.0</width>
			</LineStyle>
		</Style>
		<Style id="branch_style4">
			<LineStyle>
				<color>ff0f014c</color>
				<width>4.0</width>
			</LineStyle>
		</Style>
		<Style id="branch_style4">
			<LineStyle>
				<color>ff0f014c</color>
				<width>4.0</width>
			</LineStyle>
		</Style>
		<Style id="branch_style4">
			<LineStyle>
				<color>ff0f014c</color>
				<width>4.0</width>
			</LineStyle>
		</Style>
		<Style id="branch_style4">
			<LineStyle>
				<color>ff0f014c</color>
				<width>4.0</width>
			</LineStyle>
		</Style>
		<Style id="branch_style4">
			<LineStyle>
				<color>ff0f014c</color>
				<width>4.0</width>
			</LineStyle>
		</Style>
		<Style id="branch_style4">
			<LineStyle>
				<color>ff0f014c</color>
				<width>4.0</width>
			</LineStyle>
		</Style>
		<Style id="branch_style4">
			<LineStyle>
				<color>ff0f014c</color>
				<width>4.0</width>
			</LineStyle>
		</Style>
		<Style id="branch_style4">
			<LineStyle>
				<color>ff0f014c</color>
				<width>4.0</width>
			</LineStyle>
		</Style>
		<Style id="branch_style4">
			<LineStyle>
				<color>ff0f014c</color>
				<width>4.0</width>
			</LineStyle>
		</Style>
		<Style id="branch_style4">
			<LineStyle>
				<color>ff0f014c</color>
				<width>4.0</width>
			</LineStyle>
		</Style>
		<Style id="branch_style4">
			<LineStyle>
				<color>ff0f014c</color>
				<width>4.0</width>
			</LineStyle>
		</Style>
		<Style id="branch_style4">
			<LineStyle>
				<color>ff0f014c</color>
				<width>4.0</width>
			</LineStyle>
		</Style>
		<Style id="branch_style4">
			<LineStyle>
				<color>ff0f014c</color>
				<width>4.0</width>
			</LineStyle>
		</Style>
		<Style id="branch_style4">
			<LineStyle>
				<color>ff0f014c</color>
				<width>4.0</width>
			</LineStyle>
		</Style>
		<Style id="branch_style4">
			<LineStyle>
				<color>ff0f014c</color>
				<width>4.0</width>
			</LineStyle>
		</Style>
		<Style id="branch_style4">
			<LineStyle>
				<color>ff0f014c</color>
				<width>4.0</width>
			</LineStyle>
		</Style>
		<Style id="branch_style4">
			<LineStyle>
				<color>ff0f014c</color>
				<width>4.0</width>
			</LineStyle>
		</Style>
		<Style id="branch_style4">
			<LineStyle>
				<color>ff0f014c</color>
				<width>4.0</width>
			</LineStyle>
		</Style>
		<Style id="branch_style4">
			<LineStyle>
				<color>ff0f014c</color>
				<width>4.0</width>
			</LineStyle>
		</Style>
		<Style id="branch_style4">
			<LineStyle>
				<color>ff0f014c</color>
				<width>4.0</width>
			</LineStyle>
		</Style>
		<Style id="branch_style4">
			<LineStyle>
				<color>ff0f014c</color>
				<width>4.0</width>
			</LineStyle>
		</Style>
		<Style id="branch_style4">
			<LineStyle>
				<color>ff0f014c</color>
				<width>4.0</width>
			</LineStyle>
		</Style>
		<Style id="branch_style4">
			<LineStyle>
				<color>ff0f014c</color>
				<width>4.0</width>
			</LineStyle>
		</Style>
		<Style id="branch_style4">
			<LineStyle>
				<color>ff0f014c</color>
				<width>4.0</width>
			</LineStyle>
		</Style>
		<Style id="branch_style4">
			<LineStyle>
				<color>ff0f014c</color>
				<width>4.0</width>
			</LineStyle>
		</Style>
		<Style id="branch_style4">
			<LineStyle>
				<color>ff0f014c</color>
				<width>4.0</width>
			</LineStyle>
		</Style>
		<Style id="branch_style4">
			<LineStyle>
				<color>ff0f014c</color>
				<width>4.0</width>
			</LineStyle>
		</Style>
		<Style id="branch_style4">
			<LineStyle>
				<color>ff0f014c</color>
				<width>4.0</width>
			</LineStyle>
		</Style>
		<Style id="branch_style4">
			<LineStyle>
				<color>ff0f014c</color>
				<width>4.0</width>
			</LineStyle>
		</Style>
		<Style id="branch_style4">
			<LineStyle>
				<color>ff0f014c</color>
				<width>4.0</width>
			</LineStyle>
		</Style>
		<Style id="branch_style4">
			<LineStyle>
				<color>ff0f014c</color>
				<width>4.0</width>
			</LineStyle>
		</Style>
		<Style id="branch_style4">
			<LineStyle>
				<color>ff0f014c</color>
				<width>4.0</width>
			</LineStyle>
		</Style>
		<Style id="branch_style4">
			<LineStyle>
				<color>ff0f014c</color>
				<width>4.0</width>
			</LineStyle>
		</Style>
		<Style id="branch_style4">
			<LineStyle>
				<color>ff0f014c</color>
				<width>4.0</width>
			</LineStyle>
		</Style>
		<Style id="branch_style4">
			<LineStyle>
				<color>ff0f014c</color>
				<width>4.0</width>
			</LineStyle>
		</Style>
		<Style id="branch_style4">
			<LineStyle>
				<color>ff0f014c</color>
				<width>4.0</width>
			</LineStyle>
		</Style>
		<Style id="branch_style4">
			<LineStyle>
				<color>ff0f014c</color>
				<width>4.0</width>
			</LineStyle>
		</Style>
		<Style id="branch_style4">
			<LineStyle>
				<color>ff0f014c</color>
				<width>4.0</width>
			</LineStyle>
		</Style>
		<Style id="branch_style4">
			<LineStyle>
				<color>ff0f014c</color>
				<width>4.0</width>
			</LineStyle>
		</Style>
		<Style id="branch_style4">
			<LineStyle>
				<color>ff0f014c</color>
				<width>4.0</width>
			</LineStyle>
		</Style>
		<Style id="branch_style4">
			<LineStyle>
				<color>ff0f014c</color>
				<width>4.0</width>
			</LineStyle>
		</Style>
		<Style id="branch_style4">
			<LineStyle>
				<color>ff0f014c</color>
				<width>4.0</width>
			</LineStyle>
		</Style>
		<Style id="branch_style4">
			<LineStyle>
				<color>ff0f014c</color>
				<width>4.0</width>
			</LineStyle>
		</Style>
		<Style id="branch_style4">
			<LineStyle>
				<color>ff0f014c</color>
				<width>4.0</width>
			</LineStyle>
		</Style>
		<Style id="branch_style4">
			<LineStyle>
				<color>ff0f014c</color>
				<width>4.0</width>
			</LineStyle>
		</Style>
		<Style id="branch_style4">
			<LineStyle>
				<color>ff0f014c</color>
				<width>4.0</width>
			</LineStyle>
		</Style>
		<Style id="branch_style4">
			<LineStyle>
				<color>ff0f014c</color>
				<width>4.0</width>
			</LineStyle>
		</Style>
		<Style id="branch_style4">
			<LineStyle>
				<color>ff0f014c</color>
				<width>4.0</width>
			</LineStyle>
		</Style>
		<Style id="branch_style4">
			<LineStyle>
				<color>ff0f014c</color>
				<width>4.0</width>
			</LineStyle>
		</Style>
		<Style id="branch_style4">
			<LineStyle>
				<color>ff0f014c</color>
				<width>4.0</width>
			</LineStyle>
		</Style>
		<Style id="branch_style4">
			<LineStyle>
				<color>ff0f014c</color>
				<width>4.0</width>
			</LineStyle>
		</Style>
		<Style id="branch_style4">
			<LineStyle>
				<color>ff0f014c</color>
				<width>4.0</width>
			</LineStyle>
		</Style>
		<Style id="branch_style4">
			<LineStyle>
				<color>ff0f014c</color>
				<width>4.0</width>
			</LineStyle>
		</Style>
		<Style id="branch_style4">
			<LineStyle>
				<color>ff0f014c</color>
				<width>4.0</width>
			</LineStyle>
		</Style>
		<Style id="branch_style4">
			<LineStyle>
				<color>ff0f014c</color>
				<width>4.0</width>
			</LineStyle>
		</Style>
		<Style id="branch_style4">
			<LineStyle>
				<color>ff0f014c</color>
				<width>4.0</width>
			</LineStyle>
		</Style>
		<Style id="branch_style4">
			<LineStyle>
				<color>ff0f014c</color>
				<width>4.0</width>
			</LineStyle>
		</Style>
		<Style id="branch_style4">
			<LineStyle>
				<color>ff0f014c</color>
				<width>4.0</width>
			</LineStyle>
		</Style>
		<Style id="branch_style4">
			<LineStyle>
				<color>ff0f014c</color>
				<width>4.0</width>
			</LineStyle>
		</Style>
		<Style id="branch_style4">
			<LineStyle>
				<color>ff0f014c</color>
				<width>4.0</width>
			</LineStyle>
		</Style>
		<Style id="branch_style4">
			<LineStyle>
				<color>ff0f014c</color>
				<width>4.0</width>
			</LineStyle>
		</Style>
		<Style id="branch_style4">
			<LineStyle>
				<color>ff0f014c</color>
				<width>4.0</width>
			</LineStyle>
		</Style>
		<Style id="branch_style4">
			<LineStyle>
				<color>ff0f014c</color>
				<width>4.0</width>
			</LineStyle>
		</Style>
		<Style id="branch_style4">
			<LineStyle>
				<color>ff0f014c</color>
				<width>4.0</width>
			</LineStyle>
		</Style>
		<Style id="branch_style4">
			<LineStyle>
				<color>ff0f014c</color>
				<width>4.0</width>
			</LineStyle>
		</Style>
		<Style id="branch_style4">
			<LineStyle>
				<color>ff0f014c</color>
				<width>4.0</width>
			</LineStyle>
		</Style>
		<Style id="branch_style4">
			<LineStyle>
				<color>ff0f014c</color>
				<width>4.0</width>
			</LineStyle>
		</Style>
		<Style id="branch_style4">
			<LineStyle>
				<color>ff0f014c</color>
				<width>4.0</width>
			</LineStyle>
		</Style>
		<Style id="branch_style4">
			<LineStyle>
				<color>ff0f014c</color>
				<width>4.0</width>
			</LineStyle>
		</Style>
		<Style id="branch_style4">
			<LineStyle>
				<color>ff0f014c</color>
				<width>4.0</width>
			</LineStyle>
		</Style>
		<Style id="branch_style4">
			<LineStyle>
				<color>ff0f014c</color>
				<width>4.0</width>
			</LineStyle>
		</Style>
		<Style id="branch_style4">
			<LineStyle>
				<color>ff0f014c</color>
				<width>4.0</width>
			</LineStyle>
		</Style>
		<Style id="branch_style4">
			<LineStyle>
				<color>ff0f014c</color>
				<width>4.0</width>
			</LineStyle>
		</Style>
		<Style id="branch_style4">
			<LineStyle>
				<color>ff0f014c</color>
				<width>4.0</width>
			</LineStyle>
		</Style>
		<Style id="branch_style4">
			<LineStyle>
				<color>ff0f014c</color>
				<width>4.0</width>
			</LineStyle>
		</Style>
		<Style id="branch_style4">
			<LineStyle>
				<color>ff0f014c</color>
				<width>4.0</width>
			</LineStyle>
		</Style>
		<Style id="branch_style5">
			<LineStyle>
				<color>ff100151</color>
				<width>4.0</width>
			</LineStyle>
		</Style>
		<Style id="branch_style5">
			<LineStyle>
				<color>ff100151</color>
				<width>4.0</width>
			</LineStyle>
		</Style>
		<Style id="branch_style5">
			<LineStyle>
				<color>ff100151</color>
				<width>4.0</width>
			</LineStyle>
		</Style>
		<Style id="branch_style5">
			<LineStyle>
				<color>ff100151</color>
				<width>4.0</width>
			</LineStyle>
		</Style>
		<Style id="branch_style5">
			<LineStyle>
				<color>ff100151</color>
				<width>4.0</width>
			</LineStyle>
		</Style>
		<Style id="branch_style5">
			<LineStyle>
				<color>ff100151</color>
				<width>4.0</width>
			</LineStyle>
		</Style>
		<Style id="branch_style5">
			<LineStyle>
				<color>ff100151</color>
				<width>4.0</width>
			</LineStyle>
		</Style>
		<Style id="branch_style5">
			<LineStyle>
				<color>ff100151</color>
				<width>4.0</width>
			</LineStyle>
		</Style>
		<Style id="branch_style5">
			<LineStyle>
				<color>ff100151</color>
				<width>4.0</width>
			</LineStyle>
		</Style>
		<Style id="branch_style5">
			<LineStyle>
				<color>ff100151</color>
				<width>4.0</width>
			</LineStyle>
		</Style>
		<Style id="branch_style5">
			<LineStyle>
				<color>ff100151</color>
				<width>4.0</width>
			</LineStyle>
		</Style>
		<Style id="branch_style5">
			<LineStyle>
				<color>ff100151</color>
				<width>4.0</width>
			</LineStyle>
		</Style>
		<Style id="branch_style5">
			<LineStyle>
				<color>ff100151</color>
				<width>4.0</width>
			</LineStyle>
		</Style>
		<Style id="branch_style5">
			<LineStyle>
				<color>ff100151</color>
				<width>4.0</width>
			</LineStyle>
		</Style>
		<Style id="branch_style5">
			<LineStyle>
				<color>ff100151</color>
				<width>4.0</width>
			</LineStyle>
		</Style>
		<Style id="branch_style5">
			<LineStyle>
				<color>ff100151</color>
				<width>4.0</width>
			</LineStyle>
		</Style>
		<Style id="branch_style5">
			<LineStyle>
				<color>ff100151</color>
				<width>4.0</width>
			</LineStyle>
		</Style>
		<Style id="branch_style5">
			<LineStyle>
				<color>ff100151</color>
				<width>4.0</width>
			</LineStyle>
		</Style>
		<Style id="branch_style5">
			<LineStyle>
				<color>ff100151</color>
				<width>4.0</width>
			</LineStyle>
		</Style>
		<Style id="branch_style5">
			<LineStyle>
				<color>ff100151</color>
				<width>4.0</width>
			</LineStyle>
		</Style>
		<Style id="branch_style5">
			<LineStyle>
				<color>ff100151</color>
				<width>4.0</width>
			</LineStyle>
		</Style>
		<Style id="branch_style5">
			<LineStyle>
				<color>ff100151</color>
				<width>4.0</width>
			</LineStyle>
		</Style>
		<Style id="branch_style5">
			<LineStyle>
				<color>ff100151</color>
				<width>4.0</width>
			</LineStyle>
		</Style>
		<Style id="branch_style5">
			<LineStyle>
				<color>ff100151</color>
				<width>4.0</width>
			</LineStyle>
		</Style>
		<Style id="branch_style5">
			<LineStyle>
				<color>ff100151</color>
				<width>4.0</width>
			</LineStyle>
		</Style>
		<Style id="branch_style5">
			<LineStyle>
				<color>ff100151</color>
				<width>4.0</width>
			</LineStyle>
		</Style>
		<Style id="branch_style5">
			<LineStyle>
				<color>ff100151</color>
				<width>4.0</width>
			</LineStyle>
		</Style>
		<Style id="branch_style5">
			<LineStyle>
				<color>ff100151</color>
				<width>4.0</width>
			</LineStyle>
		</Style>
		<Style id="branch_style5">
			<LineStyle>
				<color>ff100151</color>
				<width>4.0</width>
			</LineStyle>
		</Style>
		<Style id="branch_style5">
			<LineStyle>
				<color>ff100151</color>
				<width>4.0</width>
			</LineStyle>
		</Style>
		<Style id="branch_style5">
			<LineStyle>
				<color>ff100151</color>
				<width>4.0</width>
			</LineStyle>
		</Style>
		<Style id="branch_style5">
			<LineStyle>
				<color>ff100151</color>
				<width>4.0</width>
			</LineStyle>
		</Style>
		<Style id="branch_style5">
			<LineStyle>
				<color>ff100151</color>
				<width>4.0</width>
			</LineStyle>
		</Style>
		<Style id="branch_style5">
			<LineStyle>
				<color>ff100151</color>
				<width>4.0</width>
			</LineStyle>
		</Style>
		<Style id="branch_style5">
			<LineStyle>
				<color>ff100151</color>
				<width>4.0</width>
			</LineStyle>
		</Style>
		<Style id="branch_style5">
			<LineStyle>
				<color>ff100151</color>
				<width>4.0</width>
			</LineStyle>
		</Style>
		<Style id="branch_style5">
			<LineStyle>
				<color>ff100151</color>
				<width>4.0</width>
			</LineStyle>
		</Style>
		<Style id="branch_style5">
			<LineStyle>
				<color>ff100151</color>
				<width>4.0</width>
			</LineStyle>
		</Style>
		<Style id="branch_style5">
			<LineStyle>
				<color>ff100151</color>
				<width>4.0</width>
			</LineStyle>
		</Style>
		<Style id="branch_style5">
			<LineStyle>
				<color>ff100151</color>
				<width>4.0</width>
			</LineStyle>
		</Style>
		<Style id="branch_style5">
			<LineStyle>
				<color>ff100151</color>
				<width>4.0</width>
			</LineStyle>
		</Style>
		<Style id="branch_style5">
			<LineStyle>
				<color>ff100151</color>
				<width>4.0</width>
			</LineStyle>
		</Style>
		<Style id="branch_style5">
			<LineStyle>
				<color>ff100151</color>
				<width>4.0</width>
			</LineStyle>
		</Style>
		<Style id="branch_style5">
			<LineStyle>
				<color>ff100151</color>
				<width>4.0</width>
			</LineStyle>
		</Style>
		<Style id="branch_style5">
			<LineStyle>
				<color>ff100151</color>
				<width>4.0</width>
			</LineStyle>
		</Style>
		<Style id="branch_style5">
			<LineStyle>
				<color>ff100151</color>
				<width>4.0</width>
			</LineStyle>
		</Style>
		<Style id="branch_style5">
			<LineStyle>
				<color>ff100151</color>
				<width>4.0</width>
			</LineStyle>
		</Style>
		<Style id="branch_style5">
			<LineStyle>
				<color>ff100151</color>
				<width>4.0</width>
			</LineStyle>
		</Style>
		<Style id="branch_style5">
			<LineStyle>
				<color>ff100151</color>
				<width>4.0</width>
			</LineStyle>
		</Style>
		<Style id="branch_style5">
			<LineStyle>
				<color>ff100151</color>
				<width>4.0</width>
			</LineStyle>
		</Style>
		<Style id="branch_style5">
			<LineStyle>
				<color>ff100151</color>
				<width>4.0</width>
			</LineStyle>
		</Style>
		<Style id="branch_style5">
			<LineStyle>
				<color>ff100151</color>
				<width>4.0</width>
			</LineStyle>
		</Style>
		<Style id="branch_style5">
			<LineStyle>
				<color>ff100151</color>
				<width>4.0</width>
			</LineStyle>
		</Style>
		<Style id="branch_style5">
			<LineStyle>
				<color>ff100151</color>
				<width>4.0</width>
			</LineStyle>
		</Style>
		<Style id="branch_style5">
			<LineStyle>
				<color>ff100151</color>
				<width>4.0</width>
			</LineStyle>
		</Style>
		<Style id="branch_style5">
			<LineStyle>
				<color>ff100151</color>
				<width>4.0</width>
			</LineStyle>
		</Style>
		<Style id="branch_style5">
			<LineStyle>
				<color>ff100151</color>
				<width>4.0</width>
			</LineStyle>
		</Style>
		<Style id="branch_style5">
			<LineStyle>
				<color>ff100151</color>
				<width>4.0</width>
			</LineStyle>
		</Style>
		<Style id="branch_style5">
			<LineStyle>
				<color>ff100151</color>
				<width>4.0</width>
			</LineStyle>
		</Style>
		<Style id="branch_style5">
			<LineStyle>
				<color>ff100151</color>
				<width>4.0</width>
			</LineStyle>
		</Style>
		<Style id="branch_style5">
			<LineStyle>
				<color>ff100151</color>
				<width>4.0</width>
			</LineStyle>
		</Style>
		<Style id="branch_style5">
			<LineStyle>
				<color>ff100151</color>
				<width>4.0</width>
			</LineStyle>
		</Style>
		<Style id="branch_style5">
			<LineStyle>
				<color>ff100151</color>
				<width>4.0</width>
			</LineStyle>
		</Style>
		<Style id="branch_style5">
			<LineStyle>
				<color>ff100151</color>
				<width>4.0</width>
			</LineStyle>
		</Style>
		<Style id="branch_style5">
			<LineStyle>
				<color>ff100151</color>
				<width>4.0</width>
			</LineStyle>
		</Style>
		<Style id="branch_style5">
			<LineStyle>
				<color>ff100151</color>
				<width>4.0</width>
			</LineStyle>
		</Style>
		<Style id="branch_style5">
			<LineStyle>
				<color>ff100151</color>
				<width>4.0</width>
			</LineStyle>
		</Style>
		<Style id="branch_style5">
			<LineStyle>
				<color>ff100151</color>
				<width>4.0</width>
			</LineStyle>
		</Style>
		<Style id="branch_style5">
			<LineStyle>
				<color>ff100151</color>
				<width>4.0</width>
			</LineStyle>
		</Style>
		<Style id="branch_style5">
			<LineStyle>
				<color>ff100151</color>
				<width>4.0</width>
			</LineStyle>
		</Style>
		<Style id="branch_style5">
			<LineStyle>
				<color>ff100151</color>
				<width>4.0</width>
			</LineStyle>
		</Style>
		<Style id="branch_style5">
			<LineStyle>
				<color>ff100151</color>
				<width>4.0</width>
			</LineStyle>
		</Style>
		<Style id="branch_style5">
			<LineStyle>
				<color>ff100151</color>
				<width>4.0</width>
			</LineStyle>
		</Style>
		<Style id="branch_style5">
			<LineStyle>
				<color>ff100151</color>
				<width>4.0</width>
			</LineStyle>
		</Style>
		<Style id="branch_style5">
			<LineStyle>
				<color>ff100151</color>
				<width>4.0</width>
			</LineStyle>
		</Style>
		<Style id="branch_style5">
			<LineStyle>
				<color>ff100151</color>
				<width>4.0</width>
			</LineStyle>
		</Style>
		<Style id="branch_style5">
			<LineStyle>
				<color>ff100151</color>
				<width>4.0</width>
			</LineStyle>
		</Style>
		<Style id="branch_style5">
			<LineStyle>
				<color>ff100151</color>
				<width>4.0</width>
			</LineStyle>
		</Style>
		<Style id="branch_style5">
			<LineStyle>
				<color>ff100151</color>
				<width>4.0</width>
			</LineStyle>
		</Style>
		<Style id="branch_style5">
			<LineStyle>
				<color>ff100151</color>
				<width>4.0</width>
			</LineStyle>
		</Style>
		<Style id="branch_style5">
			<LineStyle>
				<color>ff100151</color>
				<width>4.0</width>
			</LineStyle>
		</Style>
		<Style id="branch_style5">
			<LineStyle>
				<color>ff100151</color>
				<width>4.0</width>
			</LineStyle>
		</Style>
		<Style id="branch_style5">
			<LineStyle>
				<color>ff100151</color>
				<width>4.0</width>
			</LineStyle>
		</Style>
		<Style id="branch_style5">
			<LineStyle>
				<color>ff100151</color>
				<width>4.0</width>
			</LineStyle>
		</Style>
		<Style id="branch_style5">
			<LineStyle>
				<color>ff100151</color>
				<width>4.0</width>
			</LineStyle>
		</Style>
		<Style id="branch_style5">
			<LineStyle>
				<color>ff100151</color>
				<width>4.0</width>
			</LineStyle>
		</Style>
		<Style id="branch_style5">
			<LineStyle>
				<color>ff100151</color>
				<width>4.0</width>
			</LineStyle>
		</Style>
		<Style id="branch_style5">
			<LineStyle>
				<color>ff100151</color>
				<width>4.0</width>
			</LineStyle>
		</Style>
		<Style id="branch_style5">
			<LineStyle>
				<color>ff100151</color>
				<width>4.0</width>
			</LineStyle>
		</Style>
		<Style id="branch_style5">
			<LineStyle>
				<color>ff100151</color>
				<width>4.0</width>
			</LineStyle>
		</Style>
		<Style id="branch_style5">
			<LineStyle>
				<color>ff100151</color>
				<width>4.0</width>
			</LineStyle>
		</Style>
		<Style id="branch_style5">
			<LineStyle>
				<color>ff100151</color>
				<width>4.0</width>
			</LineStyle>
		</Style>
		<Style id="branch_style5">
			<LineStyle>
				<color>ff100151</color>
				<width>4.0</width>
			</LineStyle>
		</Style>
		<Style id="branch_style5">
			<LineStyle>
				<color>ff100151</color>
				<width>4.0</width>
			</LineStyle>
		</Style>
		<Style id="branch_style5">
			<LineStyle>
				<color>ff100151</color>
				<width>4.0</width>
			</LineStyle>
		</Style>
		<Style id="branch_style5">
			<LineStyle>
				<color>ff100151</color>
				<width>4.0</width>
			</LineStyle>
		</Style>
		<Style id="branch_style5">
			<LineStyle>
				<color>ff100151</color>
				<width>4.0</width>
			</LineStyle>
		</Style>
		<Style id="branch_style5">
			<LineStyle>
				<color>ff100151</color>
				<width>4.0</width>
			</LineStyle>
		</Style>
		<Style id="branch_style5">
			<LineStyle>
				<color>ff100151</color>
				<width>4.0</width>
			</LineStyle>
		</Style>
		<Style id="branch_style5">
			<LineStyle>
				<color>ff100151</color>
				<width>4.0</width>
			</LineStyle>
		</Style>
		<Style id="branch_style6">
			<LineStyle>
				<color>ff2303b5</color>
				<width>4.0</width>
			</LineStyle>
		</Style>
		<Style id="branch_style6">
			<LineStyle>
				<color>ff2303b5</color>
				<width>4.0</width>
			</LineStyle>
		</Style>
		<Style id="branch_style6">
			<LineStyle>
				<color>ff2303b5</color>
				<width>4.0</width>
			</LineStyle>
		</Style>
		<Style id="branch_style6">
			<LineStyle>
				<color>ff2303b5</color>
				<width>4.0</width>
			</LineStyle>
		</Style>
		<Style id="branch_style6">
			<LineStyle>
				<color>ff2303b5</color>
				<width>4.0</width>
			</LineStyle>
		</Style>
		<Style id="branch_style6">
			<LineStyle>
				<color>ff2303b5</color>
				<width>4.0</width>
			</LineStyle>
		</Style>
		<Style id="branch_style6">
			<LineStyle>
				<color>ff2303b5</color>
				<width>4.0</width>
			</LineStyle>
		</Style>
		<Style id="branch_style6">
			<LineStyle>
				<color>ff2303b5</color>
				<width>4.0</width>
			</LineStyle>
		</Style>
		<Style id="branch_style6">
			<LineStyle>
				<color>ff2303b5</color>
				<width>4.0</width>
			</LineStyle>
		</Style>
		<Style id="branch_style6">
			<LineStyle>
				<color>ff2303b5</color>
				<width>4.0</width>
			</LineStyle>
		</Style>
		<Style id="branch_style6">
			<LineStyle>
				<color>ff2303b5</color>
				<width>4.0</width>
			</LineStyle>
		</Style>
		<Style id="branch_style6">
			<LineStyle>
				<color>ff2303b5</color>
				<width>4.0</width>
			</LineStyle>
		</Style>
		<Style id="branch_style6">
			<LineStyle>
				<color>ff2303b5</color>
				<width>4.0</width>
			</LineStyle>
		</Style>
		<Style id="branch_style6">
			<LineStyle>
				<color>ff2303b5</color>
				<width>4.0</width>
			</LineStyle>
		</Style>
		<Style id="branch_style6">
			<LineStyle>
				<color>ff2303b5</color>
				<width>4.0</width>
			</LineStyle>
		</Style>
		<Style id="branch_style6">
			<LineStyle>
				<color>ff2303b5</color>
				<width>4.0</width>
			</LineStyle>
		</Style>
		<Style id="branch_style6">
			<LineStyle>
				<color>ff2303b5</color>
				<width>4.0</width>
			</LineStyle>
		</Style>
		<Style id="branch_style6">
			<LineStyle>
				<color>ff2303b5</color>
				<width>4.0</width>
			</LineStyle>
		</Style>
		<Style id="branch_style6">
			<LineStyle>
				<color>ff2303b5</color>
				<width>4.0</width>
			</LineStyle>
		</Style>
		<Style id="branch_style6">
			<LineStyle>
				<color>ff2303b5</color>
				<width>4.0</width>
			</LineStyle>
		</Style>
		<Style id="branch_style6">
			<LineStyle>
				<color>ff2303b5</color>
				<width>4.0</width>
			</LineStyle>
		</Style>
		<Style id="branch_style6">
			<LineStyle>
				<color>ff2303b5</color>
				<width>4.0</width>
			</LineStyle>
		</Style>
		<Style id="branch_style6">
			<LineStyle>
				<color>ff2303b5</color>
				<width>4.0</width>
			</LineStyle>
		</Style>
		<Style id="branch_style6">
			<LineStyle>
				<color>ff2303b5</color>
				<width>4.0</width>
			</LineStyle>
		</Style>
		<Style id="branch_style6">
			<LineStyle>
				<color>ff2303b5</color>
				<width>4.0</width>
			</LineStyle>
		</Style>
		<Style id="branch_style6">
			<LineStyle>
				<color>ff2303b5</color>
				<width>4.0</width>
			</LineStyle>
		</Style>
		<Style id="branch_style6">
			<LineStyle>
				<color>ff2303b5</color>
				<width>4.0</width>
			</LineStyle>
		</Style>
		<Style id="branch_style6">
			<LineStyle>
				<color>ff2303b5</color>
				<width>4.0</width>
			</LineStyle>
		</Style>
		<Style id="branch_style6">
			<LineStyle>
				<color>ff2303b5</color>
				<width>4.0</width>
			</LineStyle>
		</Style>
		<Style id="branch_style6">
			<LineStyle>
				<color>ff2303b5</color>
				<width>4.0</width>
			</LineStyle>
		</Style>
		<Style id="branch_style6">
			<LineStyle>
				<color>ff2303b5</color>
				<width>4.0</width>
			</LineStyle>
		</Style>
		<Style id="branch_style6">
			<LineStyle>
				<color>ff2303b5</color>
				<width>4.0</width>
			</LineStyle>
		</Style>
		<Style id="branch_style6">
			<LineStyle>
				<color>ff2303b5</color>
				<width>4.0</width>
			</LineStyle>
		</Style>
		<Style id="branch_style6">
			<LineStyle>
				<color>ff2303b5</color>
				<width>4.0</width>
			</LineStyle>
		</Style>
		<Style id="branch_style6">
			<LineStyle>
				<color>ff2303b5</color>
				<width>4.0</width>
			</LineStyle>
		</Style>
		<Style id="branch_style6">
			<LineStyle>
				<color>ff2303b5</color>
				<width>4.0</width>
			</LineStyle>
		</Style>
		<Style id="branch_style6">
			<LineStyle>
				<color>ff2303b5</color>
				<width>4.0</width>
			</LineStyle>
		</Style>
		<Style id="branch_style6">
			<LineStyle>
				<color>ff2303b5</color>
				<width>4.0</width>
			</LineStyle>
		</Style>
		<Style id="branch_style6">
			<LineStyle>
				<color>ff2303b5</color>
				<width>4.0</width>
			</LineStyle>
		</Style>
		<Style id="branch_style6">
			<LineStyle>
				<color>ff2303b5</color>
				<width>4.0</width>
			</LineStyle>
		</Style>
		<Style id="branch_style6">
			<LineStyle>
				<color>ff2303b5</color>
				<width>4.0</width>
			</LineStyle>
		</Style>
		<Style id="branch_style6">
			<LineStyle>
				<color>ff2303b5</color>
				<width>4.0</width>
			</LineStyle>
		</Style>
		<Style id="branch_style6">
			<LineStyle>
				<color>ff2303b5</color>
				<width>4.0</width>
			</LineStyle>
		</Style>
		<Style id="branch_style6">
			<LineStyle>
				<color>ff2303b5</color>
				<width>4.0</width>
			</LineStyle>
		</Style>
		<Style id="branch_style6">
			<LineStyle>
				<color>ff2303b5</color>
				<width>4.0</width>
			</LineStyle>
		</Style>
		<Style id="branch_style6">
			<LineStyle>
				<color>ff2303b5</color>
				<width>4.0</width>
			</LineStyle>
		</Style>
		<Style id="branch_style6">
			<LineStyle>
				<color>ff2303b5</color>
				<width>4.0</width>
			</LineStyle>
		</Style>
		<Style id="branch_style6">
			<LineStyle>
				<color>ff2303b5</color>
				<width>4.0</width>
			</LineStyle>
		</Style>
		<Style id="branch_style6">
			<LineStyle>
				<color>ff2303b5</color>
				<width>4.0</width>
			</LineStyle>
		</Style>
		<Style id="branch_style6">
			<LineStyle>
				<color>ff2303b5</color>
				<width>4.0</width>
			</LineStyle>
		</Style>
		<Style id="branch_style6">
			<LineStyle>
				<color>ff2303b5</color>
				<width>4.0</width>
			</LineStyle>
		</Style>
		<Style id="branch_style6">
			<LineStyle>
				<color>ff2303b5</color>
				<width>4.0</width>
			</LineStyle>
		</Style>
		<Style id="branch_style6">
			<LineStyle>
				<color>ff2303b5</color>
				<width>4.0</width>
			</LineStyle>
		</Style>
		<Style id="branch_style6">
			<LineStyle>
				<color>ff2303b5</color>
				<width>4.0</width>
			</LineStyle>
		</Style>
		<Style id="branch_style6">
			<LineStyle>
				<color>ff2303b5</color>
				<width>4.0</width>
			</LineStyle>
		</Style>
		<Style id="branch_style6">
			<LineStyle>
				<color>ff2303b5</color>
				<width>4.0</width>
			</LineStyle>
		</Style>
		<Style id="branch_style6">
			<LineStyle>
				<color>ff2303b5</color>
				<width>4.0</width>
			</LineStyle>
		</Style>
		<Style id="branch_style6">
			<LineStyle>
				<color>ff2303b5</color>
				<width>4.0</width>
			</LineStyle>
		</Style>
		<Style id="branch_style6">
			<LineStyle>
				<color>ff2303b5</color>
				<width>4.0</width>
			</LineStyle>
		</Style>
		<Style id="branch_style6">
			<LineStyle>
				<color>ff2303b5</color>
				<width>4.0</width>
			</LineStyle>
		</Style>
		<Style id="branch_style6">
			<LineStyle>
				<color>ff2303b5</color>
				<width>4.0</width>
			</LineStyle>
		</Style>
		<Style id="branch_style6">
			<LineStyle>
				<color>ff2303b5</color>
				<width>4.0</width>
			</LineStyle>
		</Style>
		<Style id="branch_style6">
			<LineStyle>
				<color>ff2303b5</color>
				<width>4.0</width>
			</LineStyle>
		</Style>
		<Style id="branch_style6">
			<LineStyle>
				<color>ff2303b5</color>
				<width>4.0</width>
			</LineStyle>
		</Style>
		<Style id="branch_style6">
			<LineStyle>
				<color>ff2303b5</color>
				<width>4.0</width>
			</LineStyle>
		</Style>
		<Style id="branch_style6">
			<LineStyle>
				<color>ff2303b5</color>
				<width>4.0</width>
			</LineStyle>
		</Style>
		<Style id="branch_style6">
			<LineStyle>
				<color>ff2303b5</color>
				<width>4.0</width>
			</LineStyle>
		</Style>
		<Style id="branch_style6">
			<LineStyle>
				<color>ff2303b5</color>
				<width>4.0</width>
			</LineStyle>
		</Style>
		<Style id="branch_style6">
			<LineStyle>
				<color>ff2303b5</color>
				<width>4.0</width>
			</LineStyle>
		</Style>
		<Style id="branch_style6">
			<LineStyle>
				<color>ff2303b5</color>
				<width>4.0</width>
			</LineStyle>
		</Style>
		<Style id="branch_style6">
			<LineStyle>
				<color>ff2303b5</color>
				<width>4.0</width>
			</LineStyle>
		</Style>
		<Style id="branch_style6">
			<LineStyle>
				<color>ff2303b5</color>
				<width>4.0</width>
			</LineStyle>
		</Style>
		<Style id="branch_style6">
			<LineStyle>
				<color>ff2303b5</color>
				<width>4.0</width>
			</LineStyle>
		</Style>
		<Style id="branch_style6">
			<LineStyle>
				<color>ff2303b5</color>
				<width>4.0</width>
			</LineStyle>
		</Style>
		<Style id="branch_style6">
			<LineStyle>
				<color>ff2303b5</color>
				<width>4.0</width>
			</LineStyle>
		</Style>
		<Style id="branch_style6">
			<LineStyle>
				<color>ff2303b5</color>
				<width>4.0</width>
			</LineStyle>
		</Style>
		<Style id="branch_style6">
			<LineStyle>
				<color>ff2303b5</color>
				<width>4.0</width>
			</LineStyle>
		</Style>
		<Style id="branch_style6">
			<LineStyle>
				<color>ff2303b5</color>
				<width>4.0</width>
			</LineStyle>
		</Style>
		<Style id="branch_style6">
			<LineStyle>
				<color>ff2303b5</color>
				<width>4.0</width>
			</LineStyle>
		</Style>
		<Style id="branch_style6">
			<LineStyle>
				<color>ff2303b5</color>
				<width>4.0</width>
			</LineStyle>
		</Style>
		<Style id="branch_style6">
			<LineStyle>
				<color>ff2303b5</color>
				<width>4.0</width>
			</LineStyle>
		</Style>
		<Style id="branch_style6">
			<LineStyle>
				<color>ff2303b5</color>
				<width>4.0</width>
			</LineStyle>
		</Style>
		<Style id="branch_style6">
			<LineStyle>
				<color>ff2303b5</color>
				<width>4.0</width>
			</LineStyle>
		</Style>
		<Style id="branch_style6">
			<LineStyle>
				<color>ff2303b5</color>
				<width>4.0</width>
			</LineStyle>
		</Style>
		<Style id="branch_style6">
			<LineStyle>
				<color>ff2303b5</color>
				<width>4.0</width>
			</LineStyle>
		</Style>
		<Style id="branch_style6">
			<LineStyle>
				<color>ff2303b5</color>
				<width>4.0</width>
			</LineStyle>
		</Style>
		<Style id="branch_style6">
			<LineStyle>
				<color>ff2303b5</color>
				<width>4.0</width>
			</LineStyle>
		</Style>
		<Style id="branch_style6">
			<LineStyle>
				<color>ff2303b5</color>
				<width>4.0</width>
			</LineStyle>
		</Style>
		<Style id="branch_style6">
			<LineStyle>
				<color>ff2303b5</color>
				<width>4.0</width>
			</LineStyle>
		</Style>
		<Style id="branch_style6">
			<LineStyle>
				<color>ff2303b5</color>
				<width>4.0</width>
			</LineStyle>
		</Style>
		<Style id="branch_style6">
			<LineStyle>
				<color>ff2303b5</color>
				<width>4.0</width>
			</LineStyle>
		</Style>
		<Style id="branch_style6">
			<LineStyle>
				<color>ff2303b5</color>
				<width>4.0</width>
			</LineStyle>
		</Style>
		<Style id="branch_style6">
			<LineStyle>
				<color>ff2303b5</color>
				<width>4.0</width>
			</LineStyle>
		</Style>
		<Style id="branch_style6">
			<LineStyle>
				<color>ff2303b5</color>
				<width>4.0</width>
			</LineStyle>
		</Style>
		<Style id="branch_style6">
			<LineStyle>
				<color>ff2303b5</color>
				<width>4.0</width>
			</LineStyle>
		</Style>
		<Style id="branch_style6">
			<LineStyle>
				<color>ff2303b5</color>
				<width>4.0</width>
			</LineStyle>
		</Style>
		<Style id="branch_style6">
			<LineStyle>
				<color>ff2303b5</color>
				<width>4.0</width>
			</LineStyle>
		</Style>
		<Style id="branch_style6">
			<LineStyle>
				<color>ff2303b5</color>
				<width>4.0</width>
			</LineStyle>
		</Style>
		<Style id="branch_style6">
			<LineStyle>
				<color>ff2303b5</color>
				<width>4.0</width>
			</LineStyle>
		</Style>
		<Style id="branch_style6">
			<LineStyle>
				<color>ff2303b5</color>
				<width>4.0</width>
			</LineStyle>
		</Style>
		<Style id="branch_style7">
			<LineStyle>
				<color>ff0a0136</color>
				<width>4.0</width>
			</LineStyle>
		</Style>
		<Style id="branch_style7">
			<LineStyle>
				<color>ff0a0136</color>
				<width>4.0</width>
			</LineStyle>
		</Style>
		<Style id="branch_style7">
			<LineStyle>
				<color>ff0a0136</color>
				<width>4.0</width>
			</LineStyle>
		</Style>
		<Style id="branch_style7">
			<LineStyle>
				<color>ff0a0136</color>
				<width>4.0</width>
			</LineStyle>
		</Style>
		<Style id="branch_style7">
			<LineStyle>
				<color>ff0a0136</color>
				<width>4.0</width>
			</LineStyle>
		</Style>
		<Style id="branch_style7">
			<LineStyle>
				<color>ff0a0136</color>
				<width>4.0</width>
			</LineStyle>
		</Style>
		<Style id="branch_style7">
			<LineStyle>
				<color>ff0a0136</color>
				<width>4.0</width>
			</LineStyle>
		</Style>
		<Style id="branch_style7">
			<LineStyle>
				<color>ff0a0136</color>
				<width>4.0</width>
			</LineStyle>
		</Style>
		<Style id="branch_style7">
			<LineStyle>
				<color>ff0a0136</color>
				<width>4.0</width>
			</LineStyle>
		</Style>
		<Style id="branch_style7">
			<LineStyle>
				<color>ff0a0136</color>
				<width>4.0</width>
			</LineStyle>
		</Style>
		<Style id="branch_style7">
			<LineStyle>
				<color>ff0a0136</color>
				<width>4.0</width>
			</LineStyle>
		</Style>
		<Style id="branch_style7">
			<LineStyle>
				<color>ff0a0136</color>
				<width>4.0</width>
			</LineStyle>
		</Style>
		<Style id="branch_style7">
			<LineStyle>
				<color>ff0a0136</color>
				<width>4.0</width>
			</LineStyle>
		</Style>
		<Style id="branch_style7">
			<LineStyle>
				<color>ff0a0136</color>
				<width>4.0</width>
			</LineStyle>
		</Style>
		<Style id="branch_style7">
			<LineStyle>
				<color>ff0a0136</color>
				<width>4.0</width>
			</LineStyle>
		</Style>
		<Style id="branch_style7">
			<LineStyle>
				<color>ff0a0136</color>
				<width>4.0</width>
			</LineStyle>
		</Style>
		<Style id="branch_style7">
			<LineStyle>
				<color>ff0a0136</color>
				<width>4.0</width>
			</LineStyle>
		</Style>
		<Style id="branch_style7">
			<LineStyle>
				<color>ff0a0136</color>
				<width>4.0</width>
			</LineStyle>
		</Style>
		<Style id="branch_style7">
			<LineStyle>
				<color>ff0a0136</color>
				<width>4.0</width>
			</LineStyle>
		</Style>
		<Style id="branch_style7">
			<LineStyle>
				<color>ff0a0136</color>
				<width>4.0</width>
			</LineStyle>
		</Style>
		<Style id="branch_style7">
			<LineStyle>
				<color>ff0a0136</color>
				<width>4.0</width>
			</LineStyle>
		</Style>
		<Style id="branch_style7">
			<LineStyle>
				<color>ff0a0136</color>
				<width>4.0</width>
			</LineStyle>
		</Style>
		<Style id="branch_style7">
			<LineStyle>
				<color>ff0a0136</color>
				<width>4.0</width>
			</LineStyle>
		</Style>
		<Style id="branch_style7">
			<LineStyle>
				<color>ff0a0136</color>
				<width>4.0</width>
			</LineStyle>
		</Style>
		<Style id="branch_style7">
			<LineStyle>
				<color>ff0a0136</color>
				<width>4.0</width>
			</LineStyle>
		</Style>
		<Style id="branch_style7">
			<LineStyle>
				<color>ff0a0136</color>
				<width>4.0</width>
			</LineStyle>
		</Style>
		<Style id="branch_style7">
			<LineStyle>
				<color>ff0a0136</color>
				<width>4.0</width>
			</LineStyle>
		</Style>
		<Style id="branch_style7">
			<LineStyle>
				<color>ff0a0136</color>
				<width>4.0</width>
			</LineStyle>
		</Style>
		<Style id="branch_style7">
			<LineStyle>
				<color>ff0a0136</color>
				<width>4.0</width>
			</LineStyle>
		</Style>
		<Style id="branch_style7">
			<LineStyle>
				<color>ff0a0136</color>
				<width>4.0</width>
			</LineStyle>
		</Style>
		<Style id="branch_style7">
			<LineStyle>
				<color>ff0a0136</color>
				<width>4.0</width>
			</LineStyle>
		</Style>
		<Style id="branch_style7">
			<LineStyle>
				<color>ff0a0136</color>
				<width>4.0</width>
			</LineStyle>
		</Style>
		<Style id="branch_style7">
			<LineStyle>
				<color>ff0a0136</color>
				<width>4.0</width>
			</LineStyle>
		</Style>
		<Style id="branch_style7">
			<LineStyle>
				<color>ff0a0136</color>
				<width>4.0</width>
			</LineStyle>
		</Style>
		<Style id="branch_style7">
			<LineStyle>
				<color>ff0a0136</color>
				<width>4.0</width>
			</LineStyle>
		</Style>
		<Style id="branch_style7">
			<LineStyle>
				<color>ff0a0136</color>
				<width>4.0</width>
			</LineStyle>
		</Style>
		<Style id="branch_style7">
			<LineStyle>
				<color>ff0a0136</color>
				<width>4.0</width>
			</LineStyle>
		</Style>
		<Style id="branch_style7">
			<LineStyle>
				<color>ff0a0136</color>
				<width>4.0</width>
			</LineStyle>
		</Style>
		<Style id="branch_style7">
			<LineStyle>
				<color>ff0a0136</color>
				<width>4.0</width>
			</LineStyle>
		</Style>
		<Style id="branch_style7">
			<LineStyle>
				<color>ff0a0136</color>
				<width>4.0</width>
			</LineStyle>
		</Style>
		<Style id="branch_style7">
			<LineStyle>
				<color>ff0a0136</color>
				<width>4.0</width>
			</LineStyle>
		</Style>
		<Style id="branch_style7">
			<LineStyle>
				<color>ff0a0136</color>
				<width>4.0</width>
			</LineStyle>
		</Style>
		<Style id="branch_style7">
			<LineStyle>
				<color>ff0a0136</color>
				<width>4.0</width>
			</LineStyle>
		</Style>
		<Style id="branch_style7">
			<LineStyle>
				<color>ff0a0136</color>
				<width>4.0</width>
			</LineStyle>
		</Style>
		<Style id="branch_style7">
			<LineStyle>
				<color>ff0a0136</color>
				<width>4.0</width>
			</LineStyle>
		</Style>
		<Style id="branch_style7">
			<LineStyle>
				<color>ff0a0136</color>
				<width>4.0</width>
			</LineStyle>
		</Style>
		<Style id="branch_style7">
			<LineStyle>
				<color>ff0a0136</color>
				<width>4.0</width>
			</LineStyle>
		</Style>
		<Style id="branch_style7">
			<LineStyle>
				<color>ff0a0136</color>
				<width>4.0</width>
			</LineStyle>
		</Style>
		<Style id="branch_style7">
			<LineStyle>
				<color>ff0a0136</color>
				<width>4.0</width>
			</LineStyle>
		</Style>
		<Style id="branch_style7">
			<LineStyle>
				<color>ff0a0136</color>
				<width>4.0</width>
			</LineStyle>
		</Style>
		<Style id="branch_style7">
			<LineStyle>
				<color>ff0a0136</color>
				<width>4.0</width>
			</LineStyle>
		</Style>
		<Style id="branch_style7">
			<LineStyle>
				<color>ff0a0136</color>
				<width>4.0</width>
			</LineStyle>
		</Style>
		<Style id="branch_style7">
			<LineStyle>
				<color>ff0a0136</color>
				<width>4.0</width>
			</LineStyle>
		</Style>
		<Style id="branch_style7">
			<LineStyle>
				<color>ff0a0136</color>
				<width>4.0</width>
			</LineStyle>
		</Style>
		<Style id="branch_style7">
			<LineStyle>
				<color>ff0a0136</color>
				<width>4.0</width>
			</LineStyle>
		</Style>
		<Style id="branch_style7">
			<LineStyle>
				<color>ff0a0136</color>
				<width>4.0</width>
			</LineStyle>
		</Style>
		<Style id="branch_style7">
			<LineStyle>
				<color>ff0a0136</color>
				<width>4.0</width>
			</LineStyle>
		</Style>
		<Style id="branch_style7">
			<LineStyle>
				<color>ff0a0136</color>
				<width>4.0</width>
			</LineStyle>
		</Style>
		<Style id="branch_style7">
			<LineStyle>
				<color>ff0a0136</color>
				<width>4.0</width>
			</LineStyle>
		</Style>
		<Style id="branch_style7">
			<LineStyle>
				<color>ff0a0136</color>
				<width>4.0</width>
			</LineStyle>
		</Style>
		<Style id="branch_style7">
			<LineStyle>
				<color>ff0a0136</color>
				<width>4.0</width>
			</LineStyle>
		</Style>
		<Style id="branch_style7">
			<LineStyle>
				<color>ff0a0136</color>
				<width>4.0</width>
			</LineStyle>
		</Style>
		<Style id="branch_style7">
			<LineStyle>
				<color>ff0a0136</color>
				<width>4.0</width>
			</LineStyle>
		</Style>
		<Style id="branch_style7">
			<LineStyle>
				<color>ff0a0136</color>
				<width>4.0</width>
			</LineStyle>
		</Style>
		<Style id="branch_style7">
			<LineStyle>
				<color>ff0a0136</color>
				<width>4.0</width>
			</LineStyle>
		</Style>
		<Style id="branch_style7">
			<LineStyle>
				<color>ff0a0136</color>
				<width>4.0</width>
			</LineStyle>
		</Style>
		<Style id="branch_style7">
			<LineStyle>
				<color>ff0a0136</color>
				<width>4.0</width>
			</LineStyle>
		</Style>
		<Style id="branch_style7">
			<LineStyle>
				<color>ff0a0136</color>
				<width>4.0</width>
			</LineStyle>
		</Style>
		<Style id="branch_style7">
			<LineStyle>
				<color>ff0a0136</color>
				<width>4.0</width>
			</LineStyle>
		</Style>
		<Style id="branch_style7">
			<LineStyle>
				<color>ff0a0136</color>
				<width>4.0</width>
			</LineStyle>
		</Style>
		<Style id="branch_style7">
			<LineStyle>
				<color>ff0a0136</color>
				<width>4.0</width>
			</LineStyle>
		</Style>
		<Style id="branch_style7">
			<LineStyle>
				<color>ff0a0136</color>
				<width>4.0</width>
			</LineStyle>
		</Style>
		<Style id="branch_style7">
			<LineStyle>
				<color>ff0a0136</color>
				<width>4.0</width>
			</LineStyle>
		</Style>
		<Style id="branch_style7">
			<LineStyle>
				<color>ff0a0136</color>
				<width>4.0</width>
			</LineStyle>
		</Style>
		<Style id="branch_style7">
			<LineStyle>
				<color>ff0a0136</color>
				<width>4.0</width>
			</LineStyle>
		</Style>
		<Style id="branch_style7">
			<LineStyle>
				<color>ff0a0136</color>
				<width>4.0</width>
			</LineStyle>
		</Style>
		<Style id="branch_style7">
			<LineStyle>
				<color>ff0a0136</color>
				<width>4.0</width>
			</LineStyle>
		</Style>
		<Style id="branch_style7">
			<LineStyle>
				<color>ff0a0136</color>
				<width>4.0</width>
			</LineStyle>
		</Style>
		<Style id="branch_style7">
			<LineStyle>
				<color>ff0a0136</color>
				<width>4.0</width>
			</LineStyle>
		</Style>
		<Style id="branch_style7">
			<LineStyle>
				<color>ff0a0136</color>
				<width>4.0</width>
			</LineStyle>
		</Style>
		<Style id="branch_style7">
			<LineStyle>
				<color>ff0a0136</color>
				<width>4.0</width>
			</LineStyle>
		</Style>
		<Style id="branch_style7">
			<LineStyle>
				<color>ff0a0136</color>
				<width>4.0</width>
			</LineStyle>
		</Style>
		<Style id="branch_style7">
			<LineStyle>
				<color>ff0a0136</color>
				<width>4.0</width>
			</LineStyle>
		</Style>
		<Style id="branch_style7">
			<LineStyle>
				<color>ff0a0136</color>
				<width>4.0</width>
			</LineStyle>
		</Style>
		<Style id="branch_style7">
			<LineStyle>
				<color>ff0a0136</color>
				<width>4.0</width>
			</LineStyle>
		</Style>
		<Style id="branch_style7">
			<LineStyle>
				<color>ff0a0136</color>
				<width>4.0</width>
			</LineStyle>
		</Style>
		<Style id="branch_style7">
			<LineStyle>
				<color>ff0a0136</color>
				<width>4.0</width>
			</LineStyle>
		</Style>
		<Style id="branch_style7">
			<LineStyle>
				<color>ff0a0136</color>
				<width>4.0</width>
			</LineStyle>
		</Style>
		<Style id="branch_style7">
			<LineStyle>
				<color>ff0a0136</color>
				<width>4.0</width>
			</LineStyle>
		</Style>
		<Style id="branch_style7">
			<LineStyle>
				<color>ff0a0136</color>
				<width>4.0</width>
			</LineStyle>
		</Style>
		<Style id="branch_style7">
			<LineStyle>
				<color>ff0a0136</color>
				<width>4.0</width>
			</LineStyle>
		</Style>
		<Style id="branch_style7">
			<LineStyle>
				<color>ff0a0136</color>
				<width>4.0</width>
			</LineStyle>
		</Style>
		<Style id="branch_style7">
			<LineStyle>
				<color>ff0a0136</color>
				<width>4.0</width>
			</LineStyle>
		</Style>
		<Style id="branch_style7">
			<LineStyle>
				<color>ff0a0136</color>
				<width>4.0</width>
			</LineStyle>
		</Style>
		<Style id="branch_style7">
			<LineStyle>
				<color>ff0a0136</color>
				<width>4.0</width>
			</LineStyle>
		</Style>
		<Style id="branch_style7">
			<LineStyle>
				<color>ff0a0136</color>
				<width>4.0</width>
			</LineStyle>
		</Style>
		<Style id="branch_style7">
			<LineStyle>
				<color>ff0a0136</color>
				<width>4.0</width>
			</LineStyle>
		</Style>
		<Style id="branch_style7">
			<LineStyle>
				<color>ff0a0136</color>
				<width>4.0</width>
			</LineStyle>
		</Style>
		<Style id="branch_style7">
			<LineStyle>
				<color>ff0a0136</color>
				<width>4.0</width>
			</LineStyle>
		</Style>
		<Style id="branch_style7">
			<LineStyle>
				<color>ff0a0136</color>
				<width>4.0</width>
			</LineStyle>
		</Style>
		<Style id="branch_style8">
			<LineStyle>
				<color>ff070026</color>
				<width>4.0</width>
			</LineStyle>
		</Style>
		<Style id="branch_style8">
			<LineStyle>
				<color>ff070026</color>
				<width>4.0</width>
			</LineStyle>
		</Style>
		<Style id="branch_style8">
			<LineStyle>
				<color>ff070026</color>
				<width>4.0</width>
			</LineStyle>
		</Style>
		<Style id="branch_style8">
			<LineStyle>
				<color>ff070026</color>
				<width>4.0</width>
			</LineStyle>
		</Style>
		<Style id="branch_style8">
			<LineStyle>
				<color>ff070026</color>
				<width>4.0</width>
			</LineStyle>
		</Style>
		<Style id="branch_style8">
			<LineStyle>
				<color>ff070026</color>
				<width>4.0</width>
			</LineStyle>
		</Style>
		<Style id="branch_style8">
			<LineStyle>
				<color>ff070026</color>
				<width>4.0</width>
			</LineStyle>
		</Style>
		<Style id="branch_style8">
			<LineStyle>
				<color>ff070026</color>
				<width>4.0</width>
			</LineStyle>
		</Style>
		<Style id="branch_style8">
			<LineStyle>
				<color>ff070026</color>
				<width>4.0</width>
			</LineStyle>
		</Style>
		<Style id="branch_style8">
			<LineStyle>
				<color>ff070026</color>
				<width>4.0</width>
			</LineStyle>
		</Style>
		<Style id="branch_style8">
			<LineStyle>
				<color>ff070026</color>
				<width>4.0</width>
			</LineStyle>
		</Style>
		<Style id="branch_style8">
			<LineStyle>
				<color>ff070026</color>
				<width>4.0</width>
			</LineStyle>
		</Style>
		<Style id="branch_style8">
			<LineStyle>
				<color>ff070026</color>
				<width>4.0</width>
			</LineStyle>
		</Style>
		<Style id="branch_style8">
			<LineStyle>
				<color>ff070026</color>
				<width>4.0</width>
			</LineStyle>
		</Style>
		<Style id="branch_style8">
			<LineStyle>
				<color>ff070026</color>
				<width>4.0</width>
			</LineStyle>
		</Style>
		<Style id="branch_style8">
			<LineStyle>
				<color>ff070026</color>
				<width>4.0</width>
			</LineStyle>
		</Style>
		<Style id="branch_style8">
			<LineStyle>
				<color>ff070026</color>
				<width>4.0</width>
			</LineStyle>
		</Style>
		<Style id="branch_style8">
			<LineStyle>
				<color>ff070026</color>
				<width>4.0</width>
			</LineStyle>
		</Style>
		<Style id="branch_style8">
			<LineStyle>
				<color>ff070026</color>
				<width>4.0</width>
			</LineStyle>
		</Style>
		<Style id="branch_style8">
			<LineStyle>
				<color>ff070026</color>
				<width>4.0</width>
			</LineStyle>
		</Style>
		<Style id="branch_style8">
			<LineStyle>
				<color>ff070026</color>
				<width>4.0</width>
			</LineStyle>
		</Style>
		<Style id="branch_style8">
			<LineStyle>
				<color>ff070026</color>
				<width>4.0</width>
			</LineStyle>
		</Style>
		<Style id="branch_style8">
			<LineStyle>
				<color>ff070026</color>
				<width>4.0</width>
			</LineStyle>
		</Style>
		<Style id="branch_style8">
			<LineStyle>
				<color>ff070026</color>
				<width>4.0</width>
			</LineStyle>
		</Style>
		<Style id="branch_style8">
			<LineStyle>
				<color>ff070026</color>
				<width>4.0</width>
			</LineStyle>
		</Style>
		<Style id="branch_style8">
			<LineStyle>
				<color>ff070026</color>
				<width>4.0</width>
			</LineStyle>
		</Style>
		<Style id="branch_style8">
			<LineStyle>
				<color>ff070026</color>
				<width>4.0</width>
			</LineStyle>
		</Style>
		<Style id="branch_style8">
			<LineStyle>
				<color>ff070026</color>
				<width>4.0</width>
			</LineStyle>
		</Style>
		<Style id="branch_style8">
			<LineStyle>
				<color>ff070026</color>
				<width>4.0</width>
			</LineStyle>
		</Style>
		<Style id="branch_style8">
			<LineStyle>
				<color>ff070026</color>
				<width>4.0</width>
			</LineStyle>
		</Style>
		<Style id="branch_style8">
			<LineStyle>
				<color>ff070026</color>
				<width>4.0</width>
			</LineStyle>
		</Style>
		<Style id="branch_style8">
			<LineStyle>
				<color>ff070026</color>
				<width>4.0</width>
			</LineStyle>
		</Style>
		<Style id="branch_style8">
			<LineStyle>
				<color>ff070026</color>
				<width>4.0</width>
			</LineStyle>
		</Style>
		<Style id="branch_style8">
			<LineStyle>
				<color>ff070026</color>
				<width>4.0</width>
			</LineStyle>
		</Style>
		<Style id="branch_style8">
			<LineStyle>
				<color>ff070026</color>
				<width>4.0</width>
			</LineStyle>
		</Style>
		<Style id="branch_style8">
			<LineStyle>
				<color>ff070026</color>
				<width>4.0</width>
			</LineStyle>
		</Style>
		<Style id="branch_style8">
			<LineStyle>
				<color>ff070026</color>
				<width>4.0</width>
			</LineStyle>
		</Style>
		<Style id="branch_style8">
			<LineStyle>
				<color>ff070026</color>
				<width>4.0</width>
			</LineStyle>
		</Style>
		<Style id="branch_style8">
			<LineStyle>
				<color>ff070026</color>
				<width>4.0</width>
			</LineStyle>
		</Style>
		<Style id="branch_style8">
			<LineStyle>
				<color>ff070026</color>
				<width>4.0</width>
			</LineStyle>
		</Style>
		<Style id="branch_style8">
			<LineStyle>
				<color>ff070026</color>
				<width>4.0</width>
			</LineStyle>
		</Style>
		<Style id="branch_style8">
			<LineStyle>
				<color>ff070026</color>
				<width>4.0</width>
			</LineStyle>
		</Style>
		<Style id="branch_style8">
			<LineStyle>
				<color>ff070026</color>
				<width>4.0</width>
			</LineStyle>
		</Style>
		<Style id="branch_style8">
			<LineStyle>
				<color>ff070026</color>
				<width>4.0</width>
			</LineStyle>
		</Style>
		<Style id="branch_style8">
			<LineStyle>
				<color>ff070026</color>
				<width>4.0</width>
			</LineStyle>
		</Style>
		<Style id="branch_style8">
			<LineStyle>
				<color>ff070026</color>
				<width>4.0</width>
			</LineStyle>
		</Style>
		<Style id="branch_style8">
			<LineStyle>
				<color>ff070026</color>
				<width>4.0</width>
			</LineStyle>
		</Style>
		<Style id="branch_style8">
			<LineStyle>
				<color>ff070026</color>
				<width>4.0</width>
			</LineStyle>
		</Style>
		<Style id="branch_style8">
			<LineStyle>
				<color>ff070026</color>
				<width>4.0</width>
			</LineStyle>
		</Style>
		<Style id="branch_style8">
			<LineStyle>
				<color>ff070026</color>
				<width>4.0</width>
			</LineStyle>
		</Style>
		<Style id="branch_style8">
			<LineStyle>
				<color>ff070026</color>
				<width>4.0</width>
			</LineStyle>
		</Style>
		<Style id="branch_style8">
			<LineStyle>
				<color>ff070026</color>
				<width>4.0</width>
			</LineStyle>
		</Style>
		<Style id="branch_style8">
			<LineStyle>
				<color>ff070026</color>
				<width>4.0</width>
			</LineStyle>
		</Style>
		<Style id="branch_style8">
			<LineStyle>
				<color>ff070026</color>
				<width>4.0</width>
			</LineStyle>
		</Style>
		<Style id="branch_style8">
			<LineStyle>
				<color>ff070026</color>
				<width>4.0</width>
			</LineStyle>
		</Style>
		<Style id="branch_style8">
			<LineStyle>
				<color>ff070026</color>
				<width>4.0</width>
			</LineStyle>
		</Style>
		<Style id="branch_style8">
			<LineStyle>
				<color>ff070026</color>
				<width>4.0</width>
			</LineStyle>
		</Style>
		<Style id="branch_style8">
			<LineStyle>
				<color>ff070026</color>
				<width>4.0</width>
			</LineStyle>
		</Style>
		<Style id="branch_style8">
			<LineStyle>
				<color>ff070026</color>
				<width>4.0</width>
			</LineStyle>
		</Style>
		<Style id="branch_style8">
			<LineStyle>
				<color>ff070026</color>
				<width>4.0</width>
			</LineStyle>
		</Style>
		<Style id="branch_style8">
			<LineStyle>
				<color>ff070026</color>
				<width>4.0</width>
			</LineStyle>
		</Style>
		<Style id="branch_style8">
			<LineStyle>
				<color>ff070026</color>
				<width>4.0</width>
			</LineStyle>
		</Style>
		<Style id="branch_style8">
			<LineStyle>
				<color>ff070026</color>
				<width>4.0</width>
			</LineStyle>
		</Style>
		<Style id="branch_style8">
			<LineStyle>
				<color>ff070026</color>
				<width>4.0</width>
			</LineStyle>
		</Style>
		<Style id="branch_style8">
			<LineStyle>
				<color>ff070026</color>
				<width>4.0</width>
			</LineStyle>
		</Style>
		<Style id="branch_style8">
			<LineStyle>
				<color>ff070026</color>
				<width>4.0</width>
			</LineStyle>
		</Style>
		<Style id="branch_style8">
			<LineStyle>
				<color>ff070026</color>
				<width>4.0</width>
			</LineStyle>
		</Style>
		<Style id="branch_style8">
			<LineStyle>
				<color>ff070026</color>
				<width>4.0</width>
			</LineStyle>
		</Style>
		<Style id="branch_style8">
			<LineStyle>
				<color>ff070026</color>
				<width>4.0</width>
			</LineStyle>
		</Style>
		<Style id="branch_style8">
			<LineStyle>
				<color>ff070026</color>
				<width>4.0</width>
			</LineStyle>
		</Style>
		<Style id="branch_style8">
			<LineStyle>
				<color>ff070026</color>
				<width>4.0</width>
			</LineStyle>
		</Style>
		<Style id="branch_style8">
			<LineStyle>
				<color>ff070026</color>
				<width>4.0</width>
			</LineStyle>
		</Style>
		<Style id="branch_style8">
			<LineStyle>
				<color>ff070026</color>
				<width>4.0</width>
			</LineStyle>
		</Style>
		<Style id="branch_style8">
			<LineStyle>
				<color>ff070026</color>
				<width>4.0</width>
			</LineStyle>
		</Style>
		<Style id="branch_style8">
			<LineStyle>
				<color>ff070026</color>
				<width>4.0</width>
			</LineStyle>
		</Style>
		<Style id="branch_style8">
			<LineStyle>
				<color>ff070026</color>
				<width>4.0</width>
			</LineStyle>
		</Style>
		<Style id="branch_style8">
			<LineStyle>
				<color>ff070026</color>
				<width>4.0</width>
			</LineStyle>
		</Style>
		<Style id="branch_style8">
			<LineStyle>
				<color>ff070026</color>
				<width>4.0</width>
			</LineStyle>
		</Style>
		<Style id="branch_style8">
			<LineStyle>
				<color>ff070026</color>
				<width>4.0</width>
			</LineStyle>
		</Style>
		<Style id="branch_style8">
			<LineStyle>
				<color>ff070026</color>
				<width>4.0</width>
			</LineStyle>
		</Style>
		<Style id="branch_style8">
			<LineStyle>
				<color>ff070026</color>
				<width>4.0</width>
			</LineStyle>
		</Style>
		<Style id="branch_style8">
			<LineStyle>
				<color>ff070026</color>
				<width>4.0</width>
			</LineStyle>
		</Style>
		<Style id="branch_style8">
			<LineStyle>
				<color>ff070026</color>
				<width>4.0</width>
			</LineStyle>
		</Style>
		<Style id="branch_style8">
			<LineStyle>
				<color>ff070026</color>
				<width>4.0</width>
			</LineStyle>
		</Style>
		<Style id="branch_style8">
			<LineStyle>
				<color>ff070026</color>
				<width>4.0</width>
			</LineStyle>
		</Style>
		<Style id="branch_style8">
			<LineStyle>
				<color>ff070026</color>
				<width>4.0</width>
			</LineStyle>
		</Style>
		<Style id="branch_style8">
			<LineStyle>
				<color>ff070026</color>
				<width>4.0</width>
			</LineStyle>
		</Style>
		<Style id="branch_style8">
			<LineStyle>
				<color>ff070026</color>
				<width>4.0</width>
			</LineStyle>
		</Style>
		<Style id="branch_style8">
			<LineStyle>
				<color>ff070026</color>
				<width>4.0</width>
			</LineStyle>
		</Style>
		<Style id="branch_style8">
			<LineStyle>
				<color>ff070026</color>
				<width>4.0</width>
			</LineStyle>
		</Style>
		<Style id="branch_style8">
			<LineStyle>
				<color>ff070026</color>
				<width>4.0</width>
			</LineStyle>
		</Style>
		<Style id="branch_style8">
			<LineStyle>
				<color>ff070026</color>
				<width>4.0</width>
			</LineStyle>
		</Style>
		<Style id="branch_style8">
			<LineStyle>
				<color>ff070026</color>
				<width>4.0</width>
			</LineStyle>
		</Style>
		<Style id="branch_style8">
			<LineStyle>
				<color>ff070026</color>
				<width>4.0</width>
			</LineStyle>
		</Style>
		<Style id="branch_style8">
			<LineStyle>
				<color>ff070026</color>
				<width>4.0</width>
			</LineStyle>
		</Style>
		<Style id="branch_style8">
			<LineStyle>
				<color>ff070026</color>
				<width>4.0</width>
			</LineStyle>
		</Style>
		<Style id="branch_style8">
			<LineStyle>
				<color>ff070026</color>
				<width>4.0</width>
			</LineStyle>
		</Style>
		<Style id="branch_style8">
			<LineStyle>
				<color>ff070026</color>
				<width>4.0</width>
			</LineStyle>
		</Style>
		<Style id="branch_style8">
			<LineStyle>
				<color>ff070026</color>
				<width>4.0</width>
			</LineStyle>
		</Style>
		<Style id="branch_style8">
			<LineStyle>
				<color>ff070026</color>
				<width>4.0</width>
			</LineStyle>
		</Style>
		<Style id="branch_style9">
			<LineStyle>
				<color>ff010007</color>
				<width>4.0</width>
			</LineStyle>
		</Style>
		<Style id="branch_style9">
			<LineStyle>
				<color>ff010007</color>
				<width>4.0</width>
			</LineStyle>
		</Style>
		<Style id="branch_style9">
			<LineStyle>
				<color>ff010007</color>
				<width>4.0</width>
			</LineStyle>
		</Style>
		<Style id="branch_style9">
			<LineStyle>
				<color>ff010007</color>
				<width>4.0</width>
			</LineStyle>
		</Style>
		<Style id="branch_style9">
			<LineStyle>
				<color>ff010007</color>
				<width>4.0</width>
			</LineStyle>
		</Style>
		<Style id="branch_style9">
			<LineStyle>
				<color>ff010007</color>
				<width>4.0</width>
			</LineStyle>
		</Style>
		<Style id="branch_style9">
			<LineStyle>
				<color>ff010007</color>
				<width>4.0</width>
			</LineStyle>
		</Style>
		<Style id="branch_style9">
			<LineStyle>
				<color>ff010007</color>
				<width>4.0</width>
			</LineStyle>
		</Style>
		<Style id="branch_style9">
			<LineStyle>
				<color>ff010007</color>
				<width>4.0</width>
			</LineStyle>
		</Style>
		<Style id="branch_style9">
			<LineStyle>
				<color>ff010007</color>
				<width>4.0</width>
			</LineStyle>
		</Style>
		<Style id="branch_style9">
			<LineStyle>
				<color>ff010007</color>
				<width>4.0</width>
			</LineStyle>
		</Style>
		<Style id="branch_style9">
			<LineStyle>
				<color>ff010007</color>
				<width>4.0</width>
			</LineStyle>
		</Style>
		<Style id="branch_style9">
			<LineStyle>
				<color>ff010007</color>
				<width>4.0</width>
			</LineStyle>
		</Style>
		<Style id="branch_style9">
			<LineStyle>
				<color>ff010007</color>
				<width>4.0</width>
			</LineStyle>
		</Style>
		<Style id="branch_style9">
			<LineStyle>
				<color>ff010007</color>
				<width>4.0</width>
			</LineStyle>
		</Style>
		<Style id="branch_style9">
			<LineStyle>
				<color>ff010007</color>
				<width>4.0</width>
			</LineStyle>
		</Style>
		<Style id="branch_style9">
			<LineStyle>
				<color>ff010007</color>
				<width>4.0</width>
			</LineStyle>
		</Style>
		<Style id="branch_style9">
			<LineStyle>
				<color>ff010007</color>
				<width>4.0</width>
			</LineStyle>
		</Style>
		<Style id="branch_style9">
			<LineStyle>
				<color>ff010007</color>
				<width>4.0</width>
			</LineStyle>
		</Style>
		<Style id="branch_style9">
			<LineStyle>
				<color>ff010007</color>
				<width>4.0</width>
			</LineStyle>
		</Style>
		<Style id="branch_style9">
			<LineStyle>
				<color>ff010007</color>
				<width>4.0</width>
			</LineStyle>
		</Style>
		<Style id="branch_style9">
			<LineStyle>
				<color>ff010007</color>
				<width>4.0</width>
			</LineStyle>
		</Style>
		<Style id="branch_style9">
			<LineStyle>
				<color>ff010007</color>
				<width>4.0</width>
			</LineStyle>
		</Style>
		<Style id="branch_style9">
			<LineStyle>
				<color>ff010007</color>
				<width>4.0</width>
			</LineStyle>
		</Style>
		<Style id="branch_style9">
			<LineStyle>
				<color>ff010007</color>
				<width>4.0</width>
			</LineStyle>
		</Style>
		<Style id="branch_style9">
			<LineStyle>
				<color>ff010007</color>
				<width>4.0</width>
			</LineStyle>
		</Style>
		<Style id="branch_style9">
			<LineStyle>
				<color>ff010007</color>
				<width>4.0</width>
			</LineStyle>
		</Style>
		<Style id="branch_style9">
			<LineStyle>
				<color>ff010007</color>
				<width>4.0</width>
			</LineStyle>
		</Style>
		<Style id="branch_style9">
			<LineStyle>
				<color>ff010007</color>
				<width>4.0</width>
			</LineStyle>
		</Style>
		<Style id="branch_style9">
			<LineStyle>
				<color>ff010007</color>
				<width>4.0</width>
			</LineStyle>
		</Style>
		<Style id="branch_style9">
			<LineStyle>
				<color>ff010007</color>
				<width>4.0</width>
			</LineStyle>
		</Style>
		<Style id="branch_style9">
			<LineStyle>
				<color>ff010007</color>
				<width>4.0</width>
			</LineStyle>
		</Style>
		<Style id="branch_style9">
			<LineStyle>
				<color>ff010007</color>
				<width>4.0</width>
			</LineStyle>
		</Style>
		<Style id="branch_style9">
			<LineStyle>
				<color>ff010007</color>
				<width>4.0</width>
			</LineStyle>
		</Style>
		<Style id="branch_style9">
			<LineStyle>
				<color>ff010007</color>
				<width>4.0</width>
			</LineStyle>
		</Style>
		<Style id="branch_style9">
			<LineStyle>
				<color>ff010007</color>
				<width>4.0</width>
			</LineStyle>
		</Style>
		<Style id="branch_style9">
			<LineStyle>
				<color>ff010007</color>
				<width>4.0</width>
			</LineStyle>
		</Style>
		<Style id="branch_style9">
			<LineStyle>
				<color>ff010007</color>
				<width>4.0</width>
			</LineStyle>
		</Style>
		<Style id="branch_style9">
			<LineStyle>
				<color>ff010007</color>
				<width>4.0</width>
			</LineStyle>
		</Style>
		<Style id="branch_style9">
			<LineStyle>
				<color>ff010007</color>
				<width>4.0</width>
			</LineStyle>
		</Style>
		<Style id="branch_style9">
			<LineStyle>
				<color>ff010007</color>
				<width>4.0</width>
			</LineStyle>
		</Style>
		<Style id="branch_style9">
			<LineStyle>
				<color>ff010007</color>
				<width>4.0</width>
			</LineStyle>
		</Style>
		<Style id="branch_style9">
			<LineStyle>
				<color>ff010007</color>
				<width>4.0</width>
			</LineStyle>
		</Style>
		<Style id="branch_style9">
			<LineStyle>
				<color>ff010007</color>
				<width>4.0</width>
			</LineStyle>
		</Style>
		<Style id="branch_style9">
			<LineStyle>
				<color>ff010007</color>
				<width>4.0</width>
			</LineStyle>
		</Style>
		<Style id="branch_style9">
			<LineStyle>
				<color>ff010007</color>
				<width>4.0</width>
			</LineStyle>
		</Style>
		<Style id="branch_style9">
			<LineStyle>
				<color>ff010007</color>
				<width>4.0</width>
			</LineStyle>
		</Style>
		<Style id="branch_style9">
			<LineStyle>
				<color>ff010007</color>
				<width>4.0</width>
			</LineStyle>
		</Style>
		<Style id="branch_style9">
			<LineStyle>
				<color>ff010007</color>
				<width>4.0</width>
			</LineStyle>
		</Style>
		<Style id="branch_style9">
			<LineStyle>
				<color>ff010007</color>
				<width>4.0</width>
			</LineStyle>
		</Style>
		<Style id="branch_style9">
			<LineStyle>
				<color>ff010007</color>
				<width>4.0</width>
			</LineStyle>
		</Style>
		<Style id="branch_style9">
			<LineStyle>
				<color>ff010007</color>
				<width>4.0</width>
			</LineStyle>
		</Style>
		<Style id="branch_style9">
			<LineStyle>
				<color>ff010007</color>
				<width>4.0</width>
			</LineStyle>
		</Style>
		<Style id="branch_style9">
			<LineStyle>
				<color>ff010007</color>
				<width>4.0</width>
			</LineStyle>
		</Style>
		<Style id="branch_style9">
			<LineStyle>
				<color>ff010007</color>
				<width>4.0</width>
			</LineStyle>
		</Style>
		<Style id="branch_style9">
			<LineStyle>
				<color>ff010007</color>
				<width>4.0</width>
			</LineStyle>
		</Style>
		<Style id="branch_style9">
			<LineStyle>
				<color>ff010007</color>
				<width>4.0</width>
			</LineStyle>
		</Style>
		<Style id="branch_style9">
			<LineStyle>
				<color>ff010007</color>
				<width>4.0</width>
			</LineStyle>
		</Style>
		<Style id="branch_style9">
			<LineStyle>
				<color>ff010007</color>
				<width>4.0</width>
			</LineStyle>
		</Style>
		<Style id="branch_style9">
			<LineStyle>
				<color>ff010007</color>
				<width>4.0</width>
			</LineStyle>
		</Style>
		<Style id="branch_style9">
			<LineStyle>
				<color>ff010007</color>
				<width>4.0</width>
			</LineStyle>
		</Style>
		<Style id="branch_style9">
			<LineStyle>
				<color>ff010007</color>
				<width>4.0</width>
			</LineStyle>
		</Style>
		<Style id="branch_style9">
			<LineStyle>
				<color>ff010007</color>
				<width>4.0</width>
			</LineStyle>
		</Style>
		<Style id="branch_style9">
			<LineStyle>
				<color>ff010007</color>
				<width>4.0</width>
			</LineStyle>
		</Style>
		<Style id="branch_style9">
			<LineStyle>
				<color>ff010007</color>
				<width>4.0</width>
			</LineStyle>
		</Style>
		<Style id="branch_style9">
			<LineStyle>
				<color>ff010007</color>
				<width>4.0</width>
			</LineStyle>
		</Style>
		<Style id="branch_style9">
			<LineStyle>
				<color>ff010007</color>
				<width>4.0</width>
			</LineStyle>
		</Style>
		<Style id="branch_style9">
			<LineStyle>
				<color>ff010007</color>
				<width>4.0</width>
			</LineStyle>
		</Style>
		<Style id="branch_style9">
			<LineStyle>
				<color>ff010007</color>
				<width>4.0</width>
			</LineStyle>
		</Style>
		<Style id="branch_style9">
			<LineStyle>
				<color>ff010007</color>
				<width>4.0</width>
			</LineStyle>
		</Style>
		<Style id="branch_style9">
			<LineStyle>
				<color>ff010007</color>
				<width>4.0</width>
			</LineStyle>
		</Style>
		<Style id="branch_style9">
			<LineStyle>
				<color>ff010007</color>
				<width>4.0</width>
			</LineStyle>
		</Style>
		<Style id="branch_style9">
			<LineStyle>
				<color>ff010007</color>
				<width>4.0</width>
			</LineStyle>
		</Style>
		<Style id="branch_style9">
			<LineStyle>
				<color>ff010007</color>
				<width>4.0</width>
			</LineStyle>
		</Style>
		<Style id="branch_style9">
			<LineStyle>
				<color>ff010007</color>
				<width>4.0</width>
			</LineStyle>
		</Style>
		<Style id="branch_style9">
			<LineStyle>
				<color>ff010007</color>
				<width>4.0</width>
			</LineStyle>
		</Style>
		<Style id="branch_style9">
			<LineStyle>
				<color>ff010007</color>
				<width>4.0</width>
			</LineStyle>
		</Style>
		<Style id="branch_style9">
			<LineStyle>
				<color>ff010007</color>
				<width>4.0</width>
			</LineStyle>
		</Style>
		<Style id="branch_style9">
			<LineStyle>
				<color>ff010007</color>
				<width>4.0</width>
			</LineStyle>
		</Style>
		<Style id="branch_style9">
			<LineStyle>
				<color>ff010007</color>
				<width>4.0</width>
			</LineStyle>
		</Style>
		<Style id="branch_style9">
			<LineStyle>
				<color>ff010007</color>
				<width>4.0</width>
			</LineStyle>
		</Style>
		<Style id="branch_style9">
			<LineStyle>
				<color>ff010007</color>
				<width>4.0</width>
			</LineStyle>
		</Style>
		<Style id="branch_style9">
			<LineStyle>
				<color>ff010007</color>
				<width>4.0</width>
			</LineStyle>
		</Style>
		<Style id="branch_style9">
			<LineStyle>
				<color>ff010007</color>
				<width>4.0</width>
			</LineStyle>
		</Style>
		<Style id="branch_style9">
			<LineStyle>
				<color>ff010007</color>
				<width>4.0</width>
			</LineStyle>
		</Style>
		<Style id="branch_style9">
			<LineStyle>
				<color>ff010007</color>
				<width>4.0</width>
			</LineStyle>
		</Style>
		<Style id="branch_style9">
			<LineStyle>
				<color>ff010007</color>
				<width>4.0</width>
			</LineStyle>
		</Style>
		<Style id="branch_style9">
			<LineStyle>
				<color>ff010007</color>
				<width>4.0</width>
			</LineStyle>
		</Style>
		<Style id="branch_style9">
			<LineStyle>
				<color>ff010007</color>
				<width>4.0</width>
			</LineStyle>
		</Style>
		<Style id="branch_style9">
			<LineStyle>
				<color>ff010007</color>
				<width>4.0</width>
			</LineStyle>
		</Style>
		<Style id="branch_style9">
			<LineStyle>
				<color>ff010007</color>
				<width>4.0</width>
			</LineStyle>
		</Style>
		<Style id="branch_style9">
			<LineStyle>
				<color>ff010007</color>
				<width>4.0</width>
			</LineStyle>
		</Style>
		<Style id="branch_style9">
			<LineStyle>
				<color>ff010007</color>
				<width>4.0</width>
			</LineStyle>
		</Style>
		<Style id="branch_style9">
			<LineStyle>
				<color>ff010007</color>
				<width>4.0</width>
			</LineStyle>
		</Style>
		<Style id="branch_style9">
			<LineStyle>
				<color>ff010007</color>
				<width>4.0</width>
			</LineStyle>
		</Style>
		<Style id="branch_style9">
			<LineStyle>
				<color>ff010007</color>
				<width>4.0</width>
			</LineStyle>
		</Style>
		<Style id="branch_style9">
			<LineStyle>
				<color>ff010007</color>
				<width>4.0</width>
			</LineStyle>
		</Style>
		<Style id="branch_style9">
			<LineStyle>
				<color>ff010007</color>
				<width>4.0</width>
			</LineStyle>
		</Style>
		<Style id="branch_style9">
			<LineStyle>
				<color>ff010007</color>
				<width>4.0</width>
			</LineStyle>
		</Style>
		<Style id="branch_style9">
			<LineStyle>
				<color>ff010007</color>
				<width>4.0</width>
			</LineStyle>
		</Style>
		<Style id="branch_style10">
			<LineStyle>
				<color>ff040017</color>
				<width>4.0</width>
			</LineStyle>
		</Style>
		<Style id="branch_style10">
			<LineStyle>
				<color>ff040017</color>
				<width>4.0</width>
			</LineStyle>
		</Style>
		<Style id="branch_style10">
			<LineStyle>
				<color>ff040017</color>
				<width>4.0</width>
			</LineStyle>
		</Style>
		<Style id="branch_style10">
			<LineStyle>
				<color>ff040017</color>
				<width>4.0</width>
			</LineStyle>
		</Style>
		<Style id="branch_style10">
			<LineStyle>
				<color>ff040017</color>
				<width>4.0</width>
			</LineStyle>
		</Style>
		<Style id="branch_style10">
			<LineStyle>
				<color>ff040017</color>
				<width>4.0</width>
			</LineStyle>
		</Style>
		<Style id="branch_style10">
			<LineStyle>
				<color>ff040017</color>
				<width>4.0</width>
			</LineStyle>
		</Style>
		<Style id="branch_style10">
			<LineStyle>
				<color>ff040017</color>
				<width>4.0</width>
			</LineStyle>
		</Style>
		<Style id="branch_style10">
			<LineStyle>
				<color>ff040017</color>
				<width>4.0</width>
			</LineStyle>
		</Style>
		<Style id="branch_style10">
			<LineStyle>
				<color>ff040017</color>
				<width>4.0</width>
			</LineStyle>
		</Style>
		<Style id="branch_style10">
			<LineStyle>
				<color>ff040017</color>
				<width>4.0</width>
			</LineStyle>
		</Style>
		<Style id="branch_style10">
			<LineStyle>
				<color>ff040017</color>
				<width>4.0</width>
			</LineStyle>
		</Style>
		<Style id="branch_style10">
			<LineStyle>
				<color>ff040017</color>
				<width>4.0</width>
			</LineStyle>
		</Style>
		<Style id="branch_style10">
			<LineStyle>
				<color>ff040017</color>
				<width>4.0</width>
			</LineStyle>
		</Style>
		<Style id="branch_style10">
			<LineStyle>
				<color>ff040017</color>
				<width>4.0</width>
			</LineStyle>
		</Style>
		<Style id="branch_style10">
			<LineStyle>
				<color>ff040017</color>
				<width>4.0</width>
			</LineStyle>
		</Style>
		<Style id="branch_style10">
			<LineStyle>
				<color>ff040017</color>
				<width>4.0</width>
			</LineStyle>
		</Style>
		<Style id="branch_style10">
			<LineStyle>
				<color>ff040017</color>
				<width>4.0</width>
			</LineStyle>
		</Style>
		<Style id="branch_style10">
			<LineStyle>
				<color>ff040017</color>
				<width>4.0</width>
			</LineStyle>
		</Style>
		<Style id="branch_style10">
			<LineStyle>
				<color>ff040017</color>
				<width>4.0</width>
			</LineStyle>
		</Style>
		<Style id="branch_style10">
			<LineStyle>
				<color>ff040017</color>
				<width>4.0</width>
			</LineStyle>
		</Style>
		<Style id="branch_style10">
			<LineStyle>
				<color>ff040017</color>
				<width>4.0</width>
			</LineStyle>
		</Style>
		<Style id="branch_style10">
			<LineStyle>
				<color>ff040017</color>
				<width>4.0</width>
			</LineStyle>
		</Style>
		<Style id="branch_style10">
			<LineStyle>
				<color>ff040017</color>
				<width>4.0</width>
			</LineStyle>
		</Style>
		<Style id="branch_style10">
			<LineStyle>
				<color>ff040017</color>
				<width>4.0</width>
			</LineStyle>
		</Style>
		<Style id="branch_style10">
			<LineStyle>
				<color>ff040017</color>
				<width>4.0</width>
			</LineStyle>
		</Style>
		<Style id="branch_style10">
			<LineStyle>
				<color>ff040017</color>
				<width>4.0</width>
			</LineStyle>
		</Style>
		<Style id="branch_style10">
			<LineStyle>
				<color>ff040017</color>
				<width>4.0</width>
			</LineStyle>
		</Style>
		<Style id="branch_style10">
			<LineStyle>
				<color>ff040017</color>
				<width>4.0</width>
			</LineStyle>
		</Style>
		<Style id="branch_style10">
			<LineStyle>
				<color>ff040017</color>
				<width>4.0</width>
			</LineStyle>
		</Style>
		<Style id="branch_style10">
			<LineStyle>
				<color>ff040017</color>
				<width>4.0</width>
			</LineStyle>
		</Style>
		<Style id="branch_style10">
			<LineStyle>
				<color>ff040017</color>
				<width>4.0</width>
			</LineStyle>
		</Style>
		<Style id="branch_style10">
			<LineStyle>
				<color>ff040017</color>
				<width>4.0</width>
			</LineStyle>
		</Style>
		<Style id="branch_style10">
			<LineStyle>
				<color>ff040017</color>
				<width>4.0</width>
			</LineStyle>
		</Style>
		<Style id="branch_style10">
			<LineStyle>
				<color>ff040017</color>
				<width>4.0</width>
			</LineStyle>
		</Style>
		<Style id="branch_style10">
			<LineStyle>
				<color>ff040017</color>
				<width>4.0</width>
			</LineStyle>
		</Style>
		<Style id="branch_style10">
			<LineStyle>
				<color>ff040017</color>
				<width>4.0</width>
			</LineStyle>
		</Style>
		<Style id="branch_style10">
			<LineStyle>
				<color>ff040017</color>
				<width>4.0</width>
			</LineStyle>
		</Style>
		<Style id="branch_style10">
			<LineStyle>
				<color>ff040017</color>
				<width>4.0</width>
			</LineStyle>
		</Style>
		<Style id="branch_style10">
			<LineStyle>
				<color>ff040017</color>
				<width>4.0</width>
			</LineStyle>
		</Style>
		<Style id="branch_style10">
			<LineStyle>
				<color>ff040017</color>
				<width>4.0</width>
			</LineStyle>
		</Style>
		<Style id="branch_style10">
			<LineStyle>
				<color>ff040017</color>
				<width>4.0</width>
			</LineStyle>
		</Style>
		<Style id="branch_style10">
			<LineStyle>
				<color>ff040017</color>
				<width>4.0</width>
			</LineStyle>
		</Style>
		<Style id="branch_style10">
			<LineStyle>
				<color>ff040017</color>
				<width>4.0</width>
			</LineStyle>
		</Style>
		<Style id="branch_style10">
			<LineStyle>
				<color>ff040017</color>
				<width>4.0</width>
			</LineStyle>
		</Style>
		<Style id="branch_style10">
			<LineStyle>
				<color>ff040017</color>
				<width>4.0</width>
			</LineStyle>
		</Style>
		<Style id="branch_style10">
			<LineStyle>
				<color>ff040017</color>
				<width>4.0</width>
			</LineStyle>
		</Style>
		<Style id="branch_style10">
			<LineStyle>
				<color>ff040017</color>
				<width>4.0</width>
			</LineStyle>
		</Style>
		<Style id="branch_style10">
			<LineStyle>
				<color>ff040017</color>
				<width>4.0</width>
			</LineStyle>
		</Style>
		<Style id="branch_style10">
			<LineStyle>
				<color>ff040017</color>
				<width>4.0</width>
			</LineStyle>
		</Style>
		<Style id="branch_style10">
			<LineStyle>
				<color>ff040017</color>
				<width>4.0</width>
			</LineStyle>
		</Style>
		<Style id="branch_style10">
			<LineStyle>
				<color>ff040017</color>
				<width>4.0</width>
			</LineStyle>
		</Style>
		<Style id="branch_style10">
			<LineStyle>
				<color>ff040017</color>
				<width>4.0</width>
			</LineStyle>
		</Style>
		<Style id="branch_style10">
			<LineStyle>
				<color>ff040017</color>
				<width>4.0</width>
			</LineStyle>
		</Style>
		<Style id="branch_style10">
			<LineStyle>
				<color>ff040017</color>
				<width>4.0</width>
			</LineStyle>
		</Style>
		<Style id="branch_style10">
			<LineStyle>
				<color>ff040017</color>
				<width>4.0</width>
			</LineStyle>
		</Style>
		<Style id="branch_style10">
			<LineStyle>
				<color>ff040017</color>
				<width>4.0</width>
			</LineStyle>
		</Style>
		<Style id="branch_style10">
			<LineStyle>
				<color>ff040017</color>
				<width>4.0</width>
			</LineStyle>
		</Style>
		<Style id="branch_style10">
			<LineStyle>
				<color>ff040017</color>
				<width>4.0</width>
			</LineStyle>
		</Style>
		<Style id="branch_style10">
			<LineStyle>
				<color>ff040017</color>
				<width>4.0</width>
			</LineStyle>
		</Style>
		<Style id="branch_style10">
			<LineStyle>
				<color>ff040017</color>
				<width>4.0</width>
			</LineStyle>
		</Style>
		<Style id="branch_style10">
			<LineStyle>
				<color>ff040017</color>
				<width>4.0</width>
			</LineStyle>
		</Style>
		<Style id="branch_style10">
			<LineStyle>
				<color>ff040017</color>
				<width>4.0</width>
			</LineStyle>
		</Style>
		<Style id="branch_style10">
			<LineStyle>
				<color>ff040017</color>
				<width>4.0</width>
			</LineStyle>
		</Style>
		<Style id="branch_style10">
			<LineStyle>
				<color>ff040017</color>
				<width>4.0</width>
			</LineStyle>
		</Style>
		<Style id="branch_style10">
			<LineStyle>
				<color>ff040017</color>
				<width>4.0</width>
			</LineStyle>
		</Style>
		<Style id="branch_style10">
			<LineStyle>
				<color>ff040017</color>
				<width>4.0</width>
			</LineStyle>
		</Style>
		<Style id="branch_style10">
			<LineStyle>
				<color>ff040017</color>
				<width>4.0</width>
			</LineStyle>
		</Style>
		<Style id="branch_style10">
			<LineStyle>
				<color>ff040017</color>
				<width>4.0</width>
			</LineStyle>
		</Style>
		<Style id="branch_style10">
			<LineStyle>
				<color>ff040017</color>
				<width>4.0</width>
			</LineStyle>
		</Style>
		<Style id="branch_style10">
			<LineStyle>
				<color>ff040017</color>
				<width>4.0</width>
			</LineStyle>
		</Style>
		<Style id="branch_style10">
			<LineStyle>
				<color>ff040017</color>
				<width>4.0</width>
			</LineStyle>
		</Style>
		<Style id="branch_style10">
			<LineStyle>
				<color>ff040017</color>
				<width>4.0</width>
			</LineStyle>
		</Style>
		<Style id="branch_style10">
			<LineStyle>
				<color>ff040017</color>
				<width>4.0</width>
			</LineStyle>
		</Style>
		<Style id="branch_style10">
			<LineStyle>
				<color>ff040017</color>
				<width>4.0</width>
			</LineStyle>
		</Style>
		<Style id="branch_style10">
			<LineStyle>
				<color>ff040017</color>
				<width>4.0</width>
			</LineStyle>
		</Style>
		<Style id="branch_style10">
			<LineStyle>
				<color>ff040017</color>
				<width>4.0</width>
			</LineStyle>
		</Style>
		<Style id="branch_style10">
			<LineStyle>
				<color>ff040017</color>
				<width>4.0</width>
			</LineStyle>
		</Style>
		<Style id="branch_style10">
			<LineStyle>
				<color>ff040017</color>
				<width>4.0</width>
			</LineStyle>
		</Style>
		<Style id="branch_style10">
			<LineStyle>
				<color>ff040017</color>
				<width>4.0</width>
			</LineStyle>
		</Style>
		<Style id="branch_style10">
			<LineStyle>
				<color>ff040017</color>
				<width>4.0</width>
			</LineStyle>
		</Style>
		<Style id="branch_style10">
			<LineStyle>
				<color>ff040017</color>
				<width>4.0</width>
			</LineStyle>
		</Style>
		<Style id="branch_style10">
			<LineStyle>
				<color>ff040017</color>
				<width>4.0</width>
			</LineStyle>
		</Style>
		<Style id="branch_style10">
			<LineStyle>
				<color>ff040017</color>
				<width>4.0</width>
			</LineStyle>
		</Style>
		<Style id="branch_style10">
			<LineStyle>
				<color>ff040017</color>
				<width>4.0</width>
			</LineStyle>
		</Style>
		<Style id="branch_style10">
			<LineStyle>
				<color>ff040017</color>
				<width>4.0</width>
			</LineStyle>
		</Style>
		<Style id="branch_style10">
			<LineStyle>
				<color>ff040017</color>
				<width>4.0</width>
			</LineStyle>
		</Style>
		<Style id="branch_style10">
			<LineStyle>
				<color>ff040017</color>
				<width>4.0</width>
			</LineStyle>
		</Style>
		<Style id="branch_style10">
			<LineStyle>
				<color>ff040017</color>
				<width>4.0</width>
			</LineStyle>
		</Style>
		<Style id="branch_style10">
			<LineStyle>
				<color>ff040017</color>
				<width>4.0</width>
			</LineStyle>
		</Style>
		<Style id="branch_style10">
			<LineStyle>
				<color>ff040017</color>
				<width>4.0</width>
			</LineStyle>
		</Style>
		<Style id="branch_style10">
			<LineStyle>
				<color>ff040017</color>
				<width>4.0</width>
			</LineStyle>
		</Style>
		<Style id="branch_style10">
			<LineStyle>
				<color>ff040017</color>
				<width>4.0</width>
			</LineStyle>
		</Style>
		<Style id="branch_style10">
			<LineStyle>
				<color>ff040017</color>
				<width>4.0</width>
			</LineStyle>
		</Style>
		<Style id="branch_style10">
			<LineStyle>
				<color>ff040017</color>
				<width>4.0</width>
			</LineStyle>
		</Style>
		<Style id="branch_style10">
			<LineStyle>
				<color>ff040017</color>
				<width>4.0</width>
			</LineStyle>
		</Style>
		<Style id="branch_style10">
			<LineStyle>
				<color>ff040017</color>
				<width>4.0</width>
			</LineStyle>
		</Style>
		<Style id="branch_style10">
			<LineStyle>
				<color>ff040017</color>
				<width>4.0</width>
			</LineStyle>
		</Style>
		<Style id="branch_style10">
			<LineStyle>
				<color>ff040017</color>
				<width>4.0</width>
			</LineStyle>
		</Style>
		<Style id="branch_style10">
			<LineStyle>
				<color>ff040017</color>
				<width>4.0</width>
			</LineStyle>
		</Style>
		<Style id="branch_style11">
			<LineStyle>
				<color>ff000000</color>
				<width>4.0</width>
			</LineStyle>
		</Style>
		<Style id="branch_style11">
			<LineStyle>
				<color>ff000000</color>
				<width>4.0</width>
			</LineStyle>
		</Style>
		<Style id="branch_style11">
			<LineStyle>
				<color>ff000000</color>
				<width>4.0</width>
			</LineStyle>
		</Style>
		<Style id="branch_style11">
			<LineStyle>
				<color>ff000000</color>
				<width>4.0</width>
			</LineStyle>
		</Style>
		<Style id="branch_style11">
			<LineStyle>
				<color>ff000000</color>
				<width>4.0</width>
			</LineStyle>
		</Style>
		<Style id="branch_style11">
			<LineStyle>
				<color>ff000000</color>
				<width>4.0</width>
			</LineStyle>
		</Style>
		<Style id="branch_style11">
			<LineStyle>
				<color>ff000000</color>
				<width>4.0</width>
			</LineStyle>
		</Style>
		<Style id="branch_style11">
			<LineStyle>
				<color>ff000000</color>
				<width>4.0</width>
			</LineStyle>
		</Style>
		<Style id="branch_style11">
			<LineStyle>
				<color>ff000000</color>
				<width>4.0</width>
			</LineStyle>
		</Style>
		<Style id="branch_style11">
			<LineStyle>
				<color>ff000000</color>
				<width>4.0</width>
			</LineStyle>
		</Style>
		<Style id="branch_style11">
			<LineStyle>
				<color>ff000000</color>
				<width>4.0</width>
			</LineStyle>
		</Style>
		<Style id="branch_style11">
			<LineStyle>
				<color>ff000000</color>
				<width>4.0</width>
			</LineStyle>
		</Style>
		<Style id="branch_style11">
			<LineStyle>
				<color>ff000000</color>
				<width>4.0</width>
			</LineStyle>
		</Style>
		<Style id="branch_style11">
			<LineStyle>
				<color>ff000000</color>
				<width>4.0</width>
			</LineStyle>
		</Style>
		<Style id="branch_style11">
			<LineStyle>
				<color>ff000000</color>
				<width>4.0</width>
			</LineStyle>
		</Style>
		<Style id="branch_style11">
			<LineStyle>
				<color>ff000000</color>
				<width>4.0</width>
			</LineStyle>
		</Style>
		<Style id="branch_style11">
			<LineStyle>
				<color>ff000000</color>
				<width>4.0</width>
			</LineStyle>
		</Style>
		<Style id="branch_style11">
			<LineStyle>
				<color>ff000000</color>
				<width>4.0</width>
			</LineStyle>
		</Style>
		<Style id="branch_style11">
			<LineStyle>
				<color>ff000000</color>
				<width>4.0</width>
			</LineStyle>
		</Style>
		<Style id="branch_style11">
			<LineStyle>
				<color>ff000000</color>
				<width>4.0</width>
			</LineStyle>
		</Style>
		<Style id="branch_style11">
			<LineStyle>
				<color>ff000000</color>
				<width>4.0</width>
			</LineStyle>
		</Style>
		<Style id="branch_style11">
			<LineStyle>
				<color>ff000000</color>
				<width>4.0</width>
			</LineStyle>
		</Style>
		<Style id="branch_style11">
			<LineStyle>
				<color>ff000000</color>
				<width>4.0</width>
			</LineStyle>
		</Style>
		<Style id="branch_style11">
			<LineStyle>
				<color>ff000000</color>
				<width>4.0</width>
			</LineStyle>
		</Style>
		<Style id="branch_style11">
			<LineStyle>
				<color>ff000000</color>
				<width>4.0</width>
			</LineStyle>
		</Style>
		<Style id="branch_style11">
			<LineStyle>
				<color>ff000000</color>
				<width>4.0</width>
			</LineStyle>
		</Style>
		<Style id="branch_style11">
			<LineStyle>
				<color>ff000000</color>
				<width>4.0</width>
			</LineStyle>
		</Style>
		<Style id="branch_style11">
			<LineStyle>
				<color>ff000000</color>
				<width>4.0</width>
			</LineStyle>
		</Style>
		<Style id="branch_style11">
			<LineStyle>
				<color>ff000000</color>
				<width>4.0</width>
			</LineStyle>
		</Style>
		<Style id="branch_style11">
			<LineStyle>
				<color>ff000000</color>
				<width>4.0</width>
			</LineStyle>
		</Style>
		<Style id="branch_style11">
			<LineStyle>
				<color>ff000000</color>
				<width>4.0</width>
			</LineStyle>
		</Style>
		<Style id="branch_style11">
			<LineStyle>
				<color>ff000000</color>
				<width>4.0</width>
			</LineStyle>
		</Style>
		<Style id="branch_style11">
			<LineStyle>
				<color>ff000000</color>
				<width>4.0</width>
			</LineStyle>
		</Style>
		<Style id="branch_style11">
			<LineStyle>
				<color>ff000000</color>
				<width>4.0</width>
			</LineStyle>
		</Style>
		<Style id="branch_style11">
			<LineStyle>
				<color>ff000000</color>
				<width>4.0</width>
			</LineStyle>
		</Style>
		<Style id="branch_style11">
			<LineStyle>
				<color>ff000000</color>
				<width>4.0</width>
			</LineStyle>
		</Style>
		<Style id="branch_style11">
			<LineStyle>
				<color>ff000000</color>
				<width>4.0</width>
			</LineStyle>
		</Style>
		<Style id="branch_style11">
			<LineStyle>
				<color>ff000000</color>
				<width>4.0</width>
			</LineStyle>
		</Style>
		<Style id="branch_style11">
			<LineStyle>
				<color>ff000000</color>
				<width>4.0</width>
			</LineStyle>
		</Style>
		<Style id="branch_style11">
			<LineStyle>
				<color>ff000000</color>
				<width>4.0</width>
			</LineStyle>
		</Style>
		<Style id="branch_style11">
			<LineStyle>
				<color>ff000000</color>
				<width>4.0</width>
			</LineStyle>
		</Style>
		<Style id="branch_style11">
			<LineStyle>
				<color>ff000000</color>
				<width>4.0</width>
			</LineStyle>
		</Style>
		<Style id="branch_style11">
			<LineStyle>
				<color>ff000000</color>
				<width>4.0</width>
			</LineStyle>
		</Style>
		<Style id="branch_style11">
			<LineStyle>
				<color>ff000000</color>
				<width>4.0</width>
			</LineStyle>
		</Style>
		<Style id="branch_style11">
			<LineStyle>
				<color>ff000000</color>
				<width>4.0</width>
			</LineStyle>
		</Style>
		<Style id="branch_style11">
			<LineStyle>
				<color>ff000000</color>
				<width>4.0</width>
			</LineStyle>
		</Style>
		<Style id="branch_style11">
			<LineStyle>
				<color>ff000000</color>
				<width>4.0</width>
			</LineStyle>
		</Style>
		<Style id="branch_style11">
			<LineStyle>
				<color>ff000000</color>
				<width>4.0</width>
			</LineStyle>
		</Style>
		<Style id="branch_style11">
			<LineStyle>
				<color>ff000000</color>
				<width>4.0</width>
			</LineStyle>
		</Style>
		<Style id="branch_style11">
			<LineStyle>
				<color>ff000000</color>
				<width>4.0</width>
			</LineStyle>
		</Style>
		<Style id="branch_style11">
			<LineStyle>
				<color>ff000000</color>
				<width>4.0</width>
			</LineStyle>
		</Style>
		<Style id="branch_style11">
			<LineStyle>
				<color>ff000000</color>
				<width>4.0</width>
			</LineStyle>
		</Style>
		<Style id="branch_style11">
			<LineStyle>
				<color>ff000000</color>
				<width>4.0</width>
			</LineStyle>
		</Style>
		<Style id="branch_style11">
			<LineStyle>
				<color>ff000000</color>
				<width>4.0</width>
			</LineStyle>
		</Style>
		<Style id="branch_style11">
			<LineStyle>
				<color>ff000000</color>
				<width>4.0</width>
			</LineStyle>
		</Style>
		<Style id="branch_style11">
			<LineStyle>
				<color>ff000000</color>
				<width>4.0</width>
			</LineStyle>
		</Style>
		<Style id="branch_style11">
			<LineStyle>
				<color>ff000000</color>
				<width>4.0</width>
			</LineStyle>
		</Style>
		<Style id="branch_style11">
			<LineStyle>
				<color>ff000000</color>
				<width>4.0</width>
			</LineStyle>
		</Style>
		<Style id="branch_style11">
			<LineStyle>
				<color>ff000000</color>
				<width>4.0</width>
			</LineStyle>
		</Style>
		<Style id="branch_style11">
			<LineStyle>
				<color>ff000000</color>
				<width>4.0</width>
			</LineStyle>
		</Style>
		<Style id="branch_style11">
			<LineStyle>
				<color>ff000000</color>
				<width>4.0</width>
			</LineStyle>
		</Style>
		<Style id="branch_style11">
			<LineStyle>
				<color>ff000000</color>
				<width>4.0</width>
			</LineStyle>
		</Style>
		<Style id="branch_style11">
			<LineStyle>
				<color>ff000000</color>
				<width>4.0</width>
			</LineStyle>
		</Style>
		<Style id="branch_style11">
			<LineStyle>
				<color>ff000000</color>
				<width>4.0</width>
			</LineStyle>
		</Style>
		<Style id="branch_style11">
			<LineStyle>
				<color>ff000000</color>
				<width>4.0</width>
			</LineStyle>
		</Style>
		<Style id="branch_style11">
			<LineStyle>
				<color>ff000000</color>
				<width>4.0</width>
			</LineStyle>
		</Style>
		<Style id="branch_style11">
			<LineStyle>
				<color>ff000000</color>
				<width>4.0</width>
			</LineStyle>
		</Style>
		<Style id="branch_style11">
			<LineStyle>
				<color>ff000000</color>
				<width>4.0</width>
			</LineStyle>
		</Style>
		<Style id="branch_style11">
			<LineStyle>
				<color>ff000000</color>
				<width>4.0</width>
			</LineStyle>
		</Style>
		<Style id="branch_style11">
			<LineStyle>
				<color>ff000000</color>
				<width>4.0</width>
			</LineStyle>
		</Style>
		<Style id="branch_style11">
			<LineStyle>
				<color>ff000000</color>
				<width>4.0</width>
			</LineStyle>
		</Style>
		<Style id="branch_style11">
			<LineStyle>
				<color>ff000000</color>
				<width>4.0</width>
			</LineStyle>
		</Style>
		<Style id="branch_style11">
			<LineStyle>
				<color>ff000000</color>
				<width>4.0</width>
			</LineStyle>
		</Style>
		<Style id="branch_style11">
			<LineStyle>
				<color>ff000000</color>
				<width>4.0</width>
			</LineStyle>
		</Style>
		<Style id="branch_style11">
			<LineStyle>
				<color>ff000000</color>
				<width>4.0</width>
			</LineStyle>
		</Style>
		<Style id="branch_style11">
			<LineStyle>
				<color>ff000000</color>
				<width>4.0</width>
			</LineStyle>
		</Style>
		<Style id="branch_style11">
			<LineStyle>
				<color>ff000000</color>
				<width>4.0</width>
			</LineStyle>
		</Style>
		<Style id="branch_style11">
			<LineStyle>
				<color>ff000000</color>
				<width>4.0</width>
			</LineStyle>
		</Style>
		<Style id="branch_style11">
			<LineStyle>
				<color>ff000000</color>
				<width>4.0</width>
			</LineStyle>
		</Style>
		<Style id="branch_style11">
			<LineStyle>
				<color>ff000000</color>
				<width>4.0</width>
			</LineStyle>
		</Style>
		<Style id="branch_style11">
			<LineStyle>
				<color>ff000000</color>
				<width>4.0</width>
			</LineStyle>
		</Style>
		<Style id="branch_style11">
			<LineStyle>
				<color>ff000000</color>
				<width>4.0</width>
			</LineStyle>
		</Style>
		<Style id="branch_style11">
			<LineStyle>
				<color>ff000000</color>
				<width>4.0</width>
			</LineStyle>
		</Style>
		<Style id="branch_style11">
			<LineStyle>
				<color>ff000000</color>
				<width>4.0</width>
			</LineStyle>
		</Style>
		<Style id="branch_style11">
			<LineStyle>
				<color>ff000000</color>
				<width>4.0</width>
			</LineStyle>
		</Style>
		<Style id="branch_style11">
			<LineStyle>
				<color>ff000000</color>
				<width>4.0</width>
			</LineStyle>
		</Style>
		<Style id="branch_style11">
			<LineStyle>
				<color>ff000000</color>
				<width>4.0</width>
			</LineStyle>
		</Style>
		<Style id="branch_style11">
			<LineStyle>
				<color>ff000000</color>
				<width>4.0</width>
			</LineStyle>
		</Style>
		<Style id="branch_style11">
			<LineStyle>
				<color>ff000000</color>
				<width>4.0</width>
			</LineStyle>
		</Style>
		<Style id="branch_style11">
			<LineStyle>
				<color>ff000000</color>
				<width>4.0</width>
			</LineStyle>
		</Style>
		<Style id="branch_style11">
			<LineStyle>
				<color>ff000000</color>
				<width>4.0</width>
			</LineStyle>
		</Style>
		<Style id="branch_style11">
			<LineStyle>
				<color>ff000000</color>
				<width>4.0</width>
			</LineStyle>
		</Style>
		<Style id="branch_style11">
			<LineStyle>
				<color>ff000000</color>
				<width>4.0</width>
			</LineStyle>
		</Style>
		<Style id="branch_style11">
			<LineStyle>
				<color>ff000000</color>
				<width>4.0</width>
			</LineStyle>
		</Style>
		<Style id="branch_style11">
			<LineStyle>
				<color>ff000000</color>
				<width>4.0</width>
			</LineStyle>
		</Style>
		<Style id="branch_style11">
			<LineStyle>
				<color>ff000000</color>
				<width>4.0</width>
			</LineStyle>
		</Style>
		<Style id="branch_style11">
			<LineStyle>
				<color>ff000000</color>
				<width>4.0</width>
			</LineStyle>
		</Style>
		<Style id="branch_style11">
			<LineStyle>
				<color>ff000000</color>
				<width>4.0</width>
			</LineStyle>
		</Style>
		<Style id="branch_style11">
			<LineStyle>
				<color>ff000000</color>
				<width>4.0</width>
			</LineStyle>
		</Style>
		<Style id="branch_style11">
			<LineStyle>
				<color>ff000000</color>
				<width>4.0</width>
			</LineStyle>
		</Style>
		<Style id="branch_style12">
			<LineStyle>
				<color>ff06001e</color>
				<width>4.0</width>
			</LineStyle>
		</Style>
		<Style id="branch_style12">
			<LineStyle>
				<color>ff06001e</color>
				<width>4.0</width>
			</LineStyle>
		</Style>
		<Style id="branch_style12">
			<LineStyle>
				<color>ff06001e</color>
				<width>4.0</width>
			</LineStyle>
		</Style>
		<Style id="branch_style12">
			<LineStyle>
				<color>ff06001e</color>
				<width>4.0</width>
			</LineStyle>
		</Style>
		<Style id="branch_style12">
			<LineStyle>
				<color>ff06001e</color>
				<width>4.0</width>
			</LineStyle>
		</Style>
		<Style id="branch_style12">
			<LineStyle>
				<color>ff06001e</color>
				<width>4.0</width>
			</LineStyle>
		</Style>
		<Style id="branch_style12">
			<LineStyle>
				<color>ff06001e</color>
				<width>4.0</width>
			</LineStyle>
		</Style>
		<Style id="branch_style12">
			<LineStyle>
				<color>ff06001e</color>
				<width>4.0</width>
			</LineStyle>
		</Style>
		<Style id="branch_style12">
			<LineStyle>
				<color>ff06001e</color>
				<width>4.0</width>
			</LineStyle>
		</Style>
		<Style id="branch_style12">
			<LineStyle>
				<color>ff06001e</color>
				<width>4.0</width>
			</LineStyle>
		</Style>
		<Style id="branch_style12">
			<LineStyle>
				<color>ff06001e</color>
				<width>4.0</width>
			</LineStyle>
		</Style>
		<Style id="branch_style12">
			<LineStyle>
				<color>ff06001e</color>
				<width>4.0</width>
			</LineStyle>
		</Style>
		<Style id="branch_style12">
			<LineStyle>
				<color>ff06001e</color>
				<width>4.0</width>
			</LineStyle>
		</Style>
		<Style id="branch_style12">
			<LineStyle>
				<color>ff06001e</color>
				<width>4.0</width>
			</LineStyle>
		</Style>
		<Style id="branch_style12">
			<LineStyle>
				<color>ff06001e</color>
				<width>4.0</width>
			</LineStyle>
		</Style>
		<Style id="branch_style12">
			<LineStyle>
				<color>ff06001e</color>
				<width>4.0</width>
			</LineStyle>
		</Style>
		<Style id="branch_style12">
			<LineStyle>
				<color>ff06001e</color>
				<width>4.0</width>
			</LineStyle>
		</Style>
		<Style id="branch_style12">
			<LineStyle>
				<color>ff06001e</color>
				<width>4.0</width>
			</LineStyle>
		</Style>
		<Style id="branch_style12">
			<LineStyle>
				<color>ff06001e</color>
				<width>4.0</width>
			</LineStyle>
		</Style>
		<Style id="branch_style12">
			<LineStyle>
				<color>ff06001e</color>
				<width>4.0</width>
			</LineStyle>
		</Style>
		<Style id="branch_style12">
			<LineStyle>
				<color>ff06001e</color>
				<width>4.0</width>
			</LineStyle>
		</Style>
		<Style id="branch_style12">
			<LineStyle>
				<color>ff06001e</color>
				<width>4.0</width>
			</LineStyle>
		</Style>
		<Style id="branch_style12">
			<LineStyle>
				<color>ff06001e</color>
				<width>4.0</width>
			</LineStyle>
		</Style>
		<Style id="branch_style12">
			<LineStyle>
				<color>ff06001e</color>
				<width>4.0</width>
			</LineStyle>
		</Style>
		<Style id="branch_style12">
			<LineStyle>
				<color>ff06001e</color>
				<width>4.0</width>
			</LineStyle>
		</Style>
		<Style id="branch_style12">
			<LineStyle>
				<color>ff06001e</color>
				<width>4.0</width>
			</LineStyle>
		</Style>
		<Style id="branch_style12">
			<LineStyle>
				<color>ff06001e</color>
				<width>4.0</width>
			</LineStyle>
		</Style>
		<Style id="branch_style12">
			<LineStyle>
				<color>ff06001e</color>
				<width>4.0</width>
			</LineStyle>
		</Style>
		<Style id="branch_style12">
			<LineStyle>
				<color>ff06001e</color>
				<width>4.0</width>
			</LineStyle>
		</Style>
		<Style id="branch_style12">
			<LineStyle>
				<color>ff06001e</color>
				<width>4.0</width>
			</LineStyle>
		</Style>
		<Style id="branch_style12">
			<LineStyle>
				<color>ff06001e</color>
				<width>4.0</width>
			</LineStyle>
		</Style>
		<Style id="branch_style12">
			<LineStyle>
				<color>ff06001e</color>
				<width>4.0</width>
			</LineStyle>
		</Style>
		<Style id="branch_style12">
			<LineStyle>
				<color>ff06001e</color>
				<width>4.0</width>
			</LineStyle>
		</Style>
		<Style id="branch_style12">
			<LineStyle>
				<color>ff06001e</color>
				<width>4.0</width>
			</LineStyle>
		</Style>
		<Style id="branch_style12">
			<LineStyle>
				<color>ff06001e</color>
				<width>4.0</width>
			</LineStyle>
		</Style>
		<Style id="branch_style12">
			<LineStyle>
				<color>ff06001e</color>
				<width>4.0</width>
			</LineStyle>
		</Style>
		<Style id="branch_style12">
			<LineStyle>
				<color>ff06001e</color>
				<width>4.0</width>
			</LineStyle>
		</Style>
		<Style id="branch_style12">
			<LineStyle>
				<color>ff06001e</color>
				<width>4.0</width>
			</LineStyle>
		</Style>
		<Style id="branch_style12">
			<LineStyle>
				<color>ff06001e</color>
				<width>4.0</width>
			</LineStyle>
		</Style>
		<Style id="branch_style12">
			<LineStyle>
				<color>ff06001e</color>
				<width>4.0</width>
			</LineStyle>
		</Style>
		<Style id="branch_style12">
			<LineStyle>
				<color>ff06001e</color>
				<width>4.0</width>
			</LineStyle>
		</Style>
		<Style id="branch_style12">
			<LineStyle>
				<color>ff06001e</color>
				<width>4.0</width>
			</LineStyle>
		</Style>
		<Style id="branch_style12">
			<LineStyle>
				<color>ff06001e</color>
				<width>4.0</width>
			</LineStyle>
		</Style>
		<Style id="branch_style12">
			<LineStyle>
				<color>ff06001e</color>
				<width>4.0</width>
			</LineStyle>
		</Style>
		<Style id="branch_style12">
			<LineStyle>
				<color>ff06001e</color>
				<width>4.0</width>
			</LineStyle>
		</Style>
		<Style id="branch_style12">
			<LineStyle>
				<color>ff06001e</color>
				<width>4.0</width>
			</LineStyle>
		</Style>
		<Style id="branch_style12">
			<LineStyle>
				<color>ff06001e</color>
				<width>4.0</width>
			</LineStyle>
		</Style>
		<Style id="branch_style12">
			<LineStyle>
				<color>ff06001e</color>
				<width>4.0</width>
			</LineStyle>
		</Style>
		<Style id="branch_style12">
			<LineStyle>
				<color>ff06001e</color>
				<width>4.0</width>
			</LineStyle>
		</Style>
		<Style id="branch_style12">
			<LineStyle>
				<color>ff06001e</color>
				<width>4.0</width>
			</LineStyle>
		</Style>
		<Style id="branch_style12">
			<LineStyle>
				<color>ff06001e</color>
				<width>4.0</width>
			</LineStyle>
		</Style>
		<Style id="branch_style12">
			<LineStyle>
				<color>ff06001e</color>
				<width>4.0</width>
			</LineStyle>
		</Style>
		<Style id="branch_style12">
			<LineStyle>
				<color>ff06001e</color>
				<width>4.0</width>
			</LineStyle>
		</Style>
		<Style id="branch_style12">
			<LineStyle>
				<color>ff06001e</color>
				<width>4.0</width>
			</LineStyle>
		</Style>
		<Style id="branch_style12">
			<LineStyle>
				<color>ff06001e</color>
				<width>4.0</width>
			</LineStyle>
		</Style>
		<Style id="branch_style12">
			<LineStyle>
				<color>ff06001e</color>
				<width>4.0</width>
			</LineStyle>
		</Style>
		<Style id="branch_style12">
			<LineStyle>
				<color>ff06001e</color>
				<width>4.0</width>
			</LineStyle>
		</Style>
		<Style id="branch_style12">
			<LineStyle>
				<color>ff06001e</color>
				<width>4.0</width>
			</LineStyle>
		</Style>
		<Style id="branch_style12">
			<LineStyle>
				<color>ff06001e</color>
				<width>4.0</width>
			</LineStyle>
		</Style>
		<Style id="branch_style12">
			<LineStyle>
				<color>ff06001e</color>
				<width>4.0</width>
			</LineStyle>
		</Style>
		<Style id="branch_style12">
			<LineStyle>
				<color>ff06001e</color>
				<width>4.0</width>
			</LineStyle>
		</Style>
		<Style id="branch_style12">
			<LineStyle>
				<color>ff06001e</color>
				<width>4.0</width>
			</LineStyle>
		</Style>
		<Style id="branch_style12">
			<LineStyle>
				<color>ff06001e</color>
				<width>4.0</width>
			</LineStyle>
		</Style>
		<Style id="branch_style12">
			<LineStyle>
				<color>ff06001e</color>
				<width>4.0</width>
			</LineStyle>
		</Style>
		<Style id="branch_style12">
			<LineStyle>
				<color>ff06001e</color>
				<width>4.0</width>
			</LineStyle>
		</Style>
		<Style id="branch_style12">
			<LineStyle>
				<color>ff06001e</color>
				<width>4.0</width>
			</LineStyle>
		</Style>
		<Style id="branch_style12">
			<LineStyle>
				<color>ff06001e</color>
				<width>4.0</width>
			</LineStyle>
		</Style>
		<Style id="branch_style12">
			<LineStyle>
				<color>ff06001e</color>
				<width>4.0</width>
			</LineStyle>
		</Style>
		<Style id="branch_style12">
			<LineStyle>
				<color>ff06001e</color>
				<width>4.0</width>
			</LineStyle>
		</Style>
		<Style id="branch_style12">
			<LineStyle>
				<color>ff06001e</color>
				<width>4.0</width>
			</LineStyle>
		</Style>
		<Style id="branch_style12">
			<LineStyle>
				<color>ff06001e</color>
				<width>4.0</width>
			</LineStyle>
		</Style>
		<Style id="branch_style12">
			<LineStyle>
				<color>ff06001e</color>
				<width>4.0</width>
			</LineStyle>
		</Style>
		<Style id="branch_style12">
			<LineStyle>
				<color>ff06001e</color>
				<width>4.0</width>
			</LineStyle>
		</Style>
		<Style id="branch_style12">
			<LineStyle>
				<color>ff06001e</color>
				<width>4.0</width>
			</LineStyle>
		</Style>
		<Style id="branch_style12">
			<LineStyle>
				<color>ff06001e</color>
				<width>4.0</width>
			</LineStyle>
		</Style>
		<Style id="branch_style12">
			<LineStyle>
				<color>ff06001e</color>
				<width>4.0</width>
			</LineStyle>
		</Style>
		<Style id="branch_style12">
			<LineStyle>
				<color>ff06001e</color>
				<width>4.0</width>
			</LineStyle>
		</Style>
		<Style id="branch_style12">
			<LineStyle>
				<color>ff06001e</color>
				<width>4.0</width>
			</LineStyle>
		</Style>
		<Style id="branch_style12">
			<LineStyle>
				<color>ff06001e</color>
				<width>4.0</width>
			</LineStyle>
		</Style>
		<Style id="branch_style12">
			<LineStyle>
				<color>ff06001e</color>
				<width>4.0</width>
			</LineStyle>
		</Style>
		<Style id="branch_style12">
			<LineStyle>
				<color>ff06001e</color>
				<width>4.0</width>
			</LineStyle>
		</Style>
		<Style id="branch_style12">
			<LineStyle>
				<color>ff06001e</color>
				<width>4.0</width>
			</LineStyle>
		</Style>
		<Style id="branch_style12">
			<LineStyle>
				<color>ff06001e</color>
				<width>4.0</width>
			</LineStyle>
		</Style>
		<Style id="branch_style12">
			<LineStyle>
				<color>ff06001e</color>
				<width>4.0</width>
			</LineStyle>
		</Style>
		<Style id="branch_style12">
			<LineStyle>
				<color>ff06001e</color>
				<width>4.0</width>
			</LineStyle>
		</Style>
		<Style id="branch_style12">
			<LineStyle>
				<color>ff06001e</color>
				<width>4.0</width>
			</LineStyle>
		</Style>
		<Style id="branch_style12">
			<LineStyle>
				<color>ff06001e</color>
				<width>4.0</width>
			</LineStyle>
		</Style>
		<Style id="branch_style12">
			<LineStyle>
				<color>ff06001e</color>
				<width>4.0</width>
			</LineStyle>
		</Style>
		<Style id="branch_style12">
			<LineStyle>
				<color>ff06001e</color>
				<width>4.0</width>
			</LineStyle>
		</Style>
		<Style id="branch_style12">
			<LineStyle>
				<color>ff06001e</color>
				<width>4.0</width>
			</LineStyle>
		</Style>
		<Style id="branch_style12">
			<LineStyle>
				<color>ff06001e</color>
				<width>4.0</width>
			</LineStyle>
		</Style>
		<Style id="branch_style12">
			<LineStyle>
				<color>ff06001e</color>
				<width>4.0</width>
			</LineStyle>
		</Style>
		<Style id="branch_style12">
			<LineStyle>
				<color>ff06001e</color>
				<width>4.0</width>
			</LineStyle>
		</Style>
		<Style id="branch_style12">
			<LineStyle>
				<color>ff06001e</color>
				<width>4.0</width>
			</LineStyle>
		</Style>
		<Style id="branch_style12">
			<LineStyle>
				<color>ff06001e</color>
				<width>4.0</width>
			</LineStyle>
		</Style>
		<Style id="branch_style12">
			<LineStyle>
				<color>ff06001e</color>
				<width>4.0</width>
			</LineStyle>
		</Style>
		<Style id="branch_style12">
			<LineStyle>
				<color>ff06001e</color>
				<width>4.0</width>
			</LineStyle>
		</Style>
		<Style id="branch_style12">
			<LineStyle>
				<color>ff06001e</color>
				<width>4.0</width>
			</LineStyle>
		</Style>
		<Style id="branch_style12">
			<LineStyle>
				<color>ff06001e</color>
				<width>4.0</width>
			</LineStyle>
		</Style>
		<Style id="branch_style12">
			<LineStyle>
				<color>ff06001e</color>
				<width>4.0</width>
			</LineStyle>
		</Style>
		<Style id="branch_style13">
			<LineStyle>
				<color>ff000000</color>
				<width>4.0</width>
			</LineStyle>
		</Style>
		<Style id="branch_style13">
			<LineStyle>
				<color>ff000000</color>
				<width>4.0</width>
			</LineStyle>
		</Style>
		<Style id="branch_style13">
			<LineStyle>
				<color>ff000000</color>
				<width>4.0</width>
			</LineStyle>
		</Style>
		<Style id="branch_style13">
			<LineStyle>
				<color>ff000000</color>
				<width>4.0</width>
			</LineStyle>
		</Style>
		<Style id="branch_style13">
			<LineStyle>
				<color>ff000000</color>
				<width>4.0</width>
			</LineStyle>
		</Style>
		<Style id="branch_style13">
			<LineStyle>
				<color>ff000000</color>
				<width>4.0</width>
			</LineStyle>
		</Style>
		<Style id="branch_style13">
			<LineStyle>
				<color>ff000000</color>
				<width>4.0</width>
			</LineStyle>
		</Style>
		<Style id="branch_style13">
			<LineStyle>
				<color>ff000000</color>
				<width>4.0</width>
			</LineStyle>
		</Style>
		<Style id="branch_style13">
			<LineStyle>
				<color>ff000000</color>
				<width>4.0</width>
			</LineStyle>
		</Style>
		<Style id="branch_style13">
			<LineStyle>
				<color>ff000000</color>
				<width>4.0</width>
			</LineStyle>
		</Style>
		<Style id="branch_style13">
			<LineStyle>
				<color>ff000000</color>
				<width>4.0</width>
			</LineStyle>
		</Style>
		<Style id="branch_style13">
			<LineStyle>
				<color>ff000000</color>
				<width>4.0</width>
			</LineStyle>
		</Style>
		<Style id="branch_style13">
			<LineStyle>
				<color>ff000000</color>
				<width>4.0</width>
			</LineStyle>
		</Style>
		<Style id="branch_style13">
			<LineStyle>
				<color>ff000000</color>
				<width>4.0</width>
			</LineStyle>
		</Style>
		<Style id="branch_style13">
			<LineStyle>
				<color>ff000000</color>
				<width>4.0</width>
			</LineStyle>
		</Style>
		<Style id="branch_style13">
			<LineStyle>
				<color>ff000000</color>
				<width>4.0</width>
			</LineStyle>
		</Style>
		<Style id="branch_style13">
			<LineStyle>
				<color>ff000000</color>
				<width>4.0</width>
			</LineStyle>
		</Style>
		<Style id="branch_style13">
			<LineStyle>
				<color>ff000000</color>
				<width>4.0</width>
			</LineStyle>
		</Style>
		<Style id="branch_style13">
			<LineStyle>
				<color>ff000000</color>
				<width>4.0</width>
			</LineStyle>
		</Style>
		<Style id="branch_style13">
			<LineStyle>
				<color>ff000000</color>
				<width>4.0</width>
			</LineStyle>
		</Style>
		<Style id="branch_style13">
			<LineStyle>
				<color>ff000000</color>
				<width>4.0</width>
			</LineStyle>
		</Style>
		<Style id="branch_style13">
			<LineStyle>
				<color>ff000000</color>
				<width>4.0</width>
			</LineStyle>
		</Style>
		<Style id="branch_style13">
			<LineStyle>
				<color>ff000000</color>
				<width>4.0</width>
			</LineStyle>
		</Style>
		<Style id="branch_style13">
			<LineStyle>
				<color>ff000000</color>
				<width>4.0</width>
			</LineStyle>
		</Style>
		<Style id="branch_style13">
			<LineStyle>
				<color>ff000000</color>
				<width>4.0</width>
			</LineStyle>
		</Style>
		<Style id="branch_style13">
			<LineStyle>
				<color>ff000000</color>
				<width>4.0</width>
			</LineStyle>
		</Style>
		<Style id="branch_style13">
			<LineStyle>
				<color>ff000000</color>
				<width>4.0</width>
			</LineStyle>
		</Style>
		<Style id="branch_style13">
			<LineStyle>
				<color>ff000000</color>
				<width>4.0</width>
			</LineStyle>
		</Style>
		<Style id="branch_style13">
			<LineStyle>
				<color>ff000000</color>
				<width>4.0</width>
			</LineStyle>
		</Style>
		<Style id="branch_style13">
			<LineStyle>
				<color>ff000000</color>
				<width>4.0</width>
			</LineStyle>
		</Style>
		<Style id="branch_style13">
			<LineStyle>
				<color>ff000000</color>
				<width>4.0</width>
			</LineStyle>
		</Style>
		<Style id="branch_style13">
			<LineStyle>
				<color>ff000000</color>
				<width>4.0</width>
			</LineStyle>
		</Style>
		<Style id="branch_style13">
			<LineStyle>
				<color>ff000000</color>
				<width>4.0</width>
			</LineStyle>
		</Style>
		<Style id="branch_style13">
			<LineStyle>
				<color>ff000000</color>
				<width>4.0</width>
			</LineStyle>
		</Style>
		<Style id="branch_style13">
			<LineStyle>
				<color>ff000000</color>
				<width>4.0</width>
			</LineStyle>
		</Style>
		<Style id="branch_style13">
			<LineStyle>
				<color>ff000000</color>
				<width>4.0</width>
			</LineStyle>
		</Style>
		<Style id="branch_style13">
			<LineStyle>
				<color>ff000000</color>
				<width>4.0</width>
			</LineStyle>
		</Style>
		<Style id="branch_style13">
			<LineStyle>
				<color>ff000000</color>
				<width>4.0</width>
			</LineStyle>
		</Style>
		<Style id="branch_style13">
			<LineStyle>
				<color>ff000000</color>
				<width>4.0</width>
			</LineStyle>
		</Style>
		<Style id="branch_style13">
			<LineStyle>
				<color>ff000000</color>
				<width>4.0</width>
			</LineStyle>
		</Style>
		<Style id="branch_style13">
			<LineStyle>
				<color>ff000000</color>
				<width>4.0</width>
			</LineStyle>
		</Style>
		<Style id="branch_style13">
			<LineStyle>
				<color>ff000000</color>
				<width>4.0</width>
			</LineStyle>
		</Style>
		<Style id="branch_style13">
			<LineStyle>
				<color>ff000000</color>
				<width>4.0</width>
			</LineStyle>
		</Style>
		<Style id="branch_style13">
			<LineStyle>
				<color>ff000000</color>
				<width>4.0</width>
			</LineStyle>
		</Style>
		<Style id="branch_style13">
			<LineStyle>
				<color>ff000000</color>
				<width>4.0</width>
			</LineStyle>
		</Style>
		<Style id="branch_style13">
			<LineStyle>
				<color>ff000000</color>
				<width>4.0</width>
			</LineStyle>
		</Style>
		<Style id="branch_style13">
			<LineStyle>
				<color>ff000000</color>
				<width>4.0</width>
			</LineStyle>
		</Style>
		<Style id="branch_style13">
			<LineStyle>
				<color>ff000000</color>
				<width>4.0</width>
			</LineStyle>
		</Style>
		<Style id="branch_style13">
			<LineStyle>
				<color>ff000000</color>
				<width>4.0</width>
			</LineStyle>
		</Style>
		<Style id="branch_style13">
			<LineStyle>
				<color>ff000000</color>
				<width>4.0</width>
			</LineStyle>
		</Style>
		<Style id="branch_style13">
			<LineStyle>
				<color>ff000000</color>
				<width>4.0</width>
			</LineStyle>
		</Style>
		<Style id="branch_style13">
			<LineStyle>
				<color>ff000000</color>
				<width>4.0</width>
			</LineStyle>
		</Style>
		<Style id="branch_style13">
			<LineStyle>
				<color>ff000000</color>
				<width>4.0</width>
			</LineStyle>
		</Style>
		<Style id="branch_style13">
			<LineStyle>
				<color>ff000000</color>
				<width>4.0</width>
			</LineStyle>
		</Style>
		<Style id="branch_style13">
			<LineStyle>
				<color>ff000000</color>
				<width>4.0</width>
			</LineStyle>
		</Style>
		<Style id="branch_style13">
			<LineStyle>
				<color>ff000000</color>
				<width>4.0</width>
			</LineStyle>
		</Style>
		<Style id="branch_style13">
			<LineStyle>
				<color>ff000000</color>
				<width>4.0</width>
			</LineStyle>
		</Style>
		<Style id="branch_style13">
			<LineStyle>
				<color>ff000000</color>
				<width>4.0</width>
			</LineStyle>
		</Style>
		<Style id="branch_style13">
			<LineStyle>
				<color>ff000000</color>
				<width>4.0</width>
			</LineStyle>
		</Style>
		<Style id="branch_style13">
			<LineStyle>
				<color>ff000000</color>
				<width>4.0</width>
			</LineStyle>
		</Style>
		<Style id="branch_style13">
			<LineStyle>
				<color>ff000000</color>
				<width>4.0</width>
			</LineStyle>
		</Style>
		<Style id="branch_style13">
			<LineStyle>
				<color>ff000000</color>
				<width>4.0</width>
			</LineStyle>
		</Style>
		<Style id="branch_style13">
			<LineStyle>
				<color>ff000000</color>
				<width>4.0</width>
			</LineStyle>
		</Style>
		<Style id="branch_style13">
			<LineStyle>
				<color>ff000000</color>
				<width>4.0</width>
			</LineStyle>
		</Style>
		<Style id="branch_style13">
			<LineStyle>
				<color>ff000000</color>
				<width>4.0</width>
			</LineStyle>
		</Style>
		<Style id="branch_style13">
			<LineStyle>
				<color>ff000000</color>
				<width>4.0</width>
			</LineStyle>
		</Style>
		<Style id="branch_style13">
			<LineStyle>
				<color>ff000000</color>
				<width>4.0</width>
			</LineStyle>
		</Style>
		<Style id="branch_style13">
			<LineStyle>
				<color>ff000000</color>
				<width>4.0</width>
			</LineStyle>
		</Style>
		<Style id="branch_style13">
			<LineStyle>
				<color>ff000000</color>
				<width>4.0</width>
			</LineStyle>
		</Style>
		<Style id="branch_style13">
			<LineStyle>
				<color>ff000000</color>
				<width>4.0</width>
			</LineStyle>
		</Style>
		<Style id="branch_style13">
			<LineStyle>
				<color>ff000000</color>
				<width>4.0</width>
			</LineStyle>
		</Style>
		<Style id="branch_style13">
			<LineStyle>
				<color>ff000000</color>
				<width>4.0</width>
			</LineStyle>
		</Style>
		<Style id="branch_style13">
			<LineStyle>
				<color>ff000000</color>
				<width>4.0</width>
			</LineStyle>
		</Style>
		<Style id="branch_style13">
			<LineStyle>
				<color>ff000000</color>
				<width>4.0</width>
			</LineStyle>
		</Style>
		<Style id="branch_style13">
			<LineStyle>
				<color>ff000000</color>
				<width>4.0</width>
			</LineStyle>
		</Style>
		<Style id="branch_style13">
			<LineStyle>
				<color>ff000000</color>
				<width>4.0</width>
			</LineStyle>
		</Style>
		<Style id="branch_style13">
			<LineStyle>
				<color>ff000000</color>
				<width>4.0</width>
			</LineStyle>
		</Style>
		<Style id="branch_style13">
			<LineStyle>
				<color>ff000000</color>
				<width>4.0</width>
			</LineStyle>
		</Style>
		<Style id="branch_style13">
			<LineStyle>
				<color>ff000000</color>
				<width>4.0</width>
			</LineStyle>
		</Style>
		<Style id="branch_style13">
			<LineStyle>
				<color>ff000000</color>
				<width>4.0</width>
			</LineStyle>
		</Style>
		<Style id="branch_style13">
			<LineStyle>
				<color>ff000000</color>
				<width>4.0</width>
			</LineStyle>
		</Style>
		<Style id="branch_style13">
			<LineStyle>
				<color>ff000000</color>
				<width>4.0</width>
			</LineStyle>
		</Style>
		<Style id="branch_style13">
			<LineStyle>
				<color>ff000000</color>
				<width>4.0</width>
			</LineStyle>
		</Style>
		<Style id="branch_style13">
			<LineStyle>
				<color>ff000000</color>
				<width>4.0</width>
			</LineStyle>
		</Style>
		<Style id="branch_style13">
			<LineStyle>
				<color>ff000000</color>
				<width>4.0</width>
			</LineStyle>
		</Style>
		<Style id="branch_style13">
			<LineStyle>
				<color>ff000000</color>
				<width>4.0</width>
			</LineStyle>
		</Style>
		<Style id="branch_style13">
			<LineStyle>
				<color>ff000000</color>
				<width>4.0</width>
			</LineStyle>
		</Style>
		<Style id="branch_style13">
			<LineStyle>
				<color>ff000000</color>
				<width>4.0</width>
			</LineStyle>
		</Style>
		<Style id="branch_style13">
			<LineStyle>
				<color>ff000000</color>
				<width>4.0</width>
			</LineStyle>
		</Style>
		<Style id="branch_style13">
			<LineStyle>
				<color>ff000000</color>
				<width>4.0</width>
			</LineStyle>
		</Style>
		<Style id="branch_style13">
			<LineStyle>
				<color>ff000000</color>
				<width>4.0</width>
			</LineStyle>
		</Style>
		<Style id="branch_style13">
			<LineStyle>
				<color>ff000000</color>
				<width>4.0</width>
			</LineStyle>
		</Style>
		<Style id="branch_style13">
			<LineStyle>
				<color>ff000000</color>
				<width>4.0</width>
			</LineStyle>
		</Style>
		<Style id="branch_style13">
			<LineStyle>
				<color>ff000000</color>
				<width>4.0</width>
			</LineStyle>
		</Style>
		<Style id="branch_style13">
			<LineStyle>
				<color>ff000000</color>
				<width>4.0</width>
			</LineStyle>
		</Style>
		<Style id="branch_style13">
			<LineStyle>
				<color>ff000000</color>
				<width>4.0</width>
			</LineStyle>
		</Style>
		<Style id="branch_style13">
			<LineStyle>
				<color>ff000000</color>
				<width>4.0</width>
			</LineStyle>
		</Style>
		<Style id="branch_style13">
			<LineStyle>
				<color>ff000000</color>
				<width>4.0</width>
			</LineStyle>
		</Style>
		<Style id="branch_style13">
			<LineStyle>
				<color>ff000000</color>
				<width>4.0</width>
			</LineStyle>
		</Style>
		<Style id="branch_style13">
			<LineStyle>
				<color>ff000000</color>
				<width>4.0</width>
			</LineStyle>
		</Style>
		<Style id="branch_style14">
			<LineStyle>
				<color>ff070026</color>
				<width>4.0</width>
			</LineStyle>
		</Style>
		<Style id="branch_style14">
			<LineStyle>
				<color>ff070026</color>
				<width>4.0</width>
			</LineStyle>
		</Style>
		<Style id="branch_style14">
			<LineStyle>
				<color>ff070026</color>
				<width>4.0</width>
			</LineStyle>
		</Style>
		<Style id="branch_style14">
			<LineStyle>
				<color>ff070026</color>
				<width>4.0</width>
			</LineStyle>
		</Style>
		<Style id="branch_style14">
			<LineStyle>
				<color>ff070026</color>
				<width>4.0</width>
			</LineStyle>
		</Style>
		<Style id="branch_style14">
			<LineStyle>
				<color>ff070026</color>
				<width>4.0</width>
			</LineStyle>
		</Style>
		<Style id="branch_style14">
			<LineStyle>
				<color>ff070026</color>
				<width>4.0</width>
			</LineStyle>
		</Style>
		<Style id="branch_style14">
			<LineStyle>
				<color>ff070026</color>
				<width>4.0</width>
			</LineStyle>
		</Style>
		<Style id="branch_style14">
			<LineStyle>
				<color>ff070026</color>
				<width>4.0</width>
			</LineStyle>
		</Style>
		<Style id="branch_style14">
			<LineStyle>
				<color>ff070026</color>
				<width>4.0</width>
			</LineStyle>
		</Style>
		<Style id="branch_style14">
			<LineStyle>
				<color>ff070026</color>
				<width>4.0</width>
			</LineStyle>
		</Style>
		<Style id="branch_style14">
			<LineStyle>
				<color>ff070026</color>
				<width>4.0</width>
			</LineStyle>
		</Style>
		<Style id="branch_style14">
			<LineStyle>
				<color>ff070026</color>
				<width>4.0</width>
			</LineStyle>
		</Style>
		<Style id="branch_style14">
			<LineStyle>
				<color>ff070026</color>
				<width>4.0</width>
			</LineStyle>
		</Style>
		<Style id="branch_style14">
			<LineStyle>
				<color>ff070026</color>
				<width>4.0</width>
			</LineStyle>
		</Style>
		<Style id="branch_style14">
			<LineStyle>
				<color>ff070026</color>
				<width>4.0</width>
			</LineStyle>
		</Style>
		<Style id="branch_style14">
			<LineStyle>
				<color>ff070026</color>
				<width>4.0</width>
			</LineStyle>
		</Style>
		<Style id="branch_style14">
			<LineStyle>
				<color>ff070026</color>
				<width>4.0</width>
			</LineStyle>
		</Style>
		<Style id="branch_style14">
			<LineStyle>
				<color>ff070026</color>
				<width>4.0</width>
			</LineStyle>
		</Style>
		<Style id="branch_style14">
			<LineStyle>
				<color>ff070026</color>
				<width>4.0</width>
			</LineStyle>
		</Style>
		<Style id="branch_style14">
			<LineStyle>
				<color>ff070026</color>
				<width>4.0</width>
			</LineStyle>
		</Style>
		<Style id="branch_style14">
			<LineStyle>
				<color>ff070026</color>
				<width>4.0</width>
			</LineStyle>
		</Style>
		<Style id="branch_style14">
			<LineStyle>
				<color>ff070026</color>
				<width>4.0</width>
			</LineStyle>
		</Style>
		<Style id="branch_style14">
			<LineStyle>
				<color>ff070026</color>
				<width>4.0</width>
			</LineStyle>
		</Style>
		<Style id="branch_style14">
			<LineStyle>
				<color>ff070026</color>
				<width>4.0</width>
			</LineStyle>
		</Style>
		<Style id="branch_style14">
			<LineStyle>
				<color>ff070026</color>
				<width>4.0</width>
			</LineStyle>
		</Style>
		<Style id="branch_style14">
			<LineStyle>
				<color>ff070026</color>
				<width>4.0</width>
			</LineStyle>
		</Style>
		<Style id="branch_style14">
			<LineStyle>
				<color>ff070026</color>
				<width>4.0</width>
			</LineStyle>
		</Style>
		<Style id="branch_style14">
			<LineStyle>
				<color>ff070026</color>
				<width>4.0</width>
			</LineStyle>
		</Style>
		<Style id="branch_style14">
			<LineStyle>
				<color>ff070026</color>
				<width>4.0</width>
			</LineStyle>
		</Style>
		<Style id="branch_style14">
			<LineStyle>
				<color>ff070026</color>
				<width>4.0</width>
			</LineStyle>
		</Style>
		<Style id="branch_style14">
			<LineStyle>
				<color>ff070026</color>
				<width>4.0</width>
			</LineStyle>
		</Style>
		<Style id="branch_style14">
			<LineStyle>
				<color>ff070026</color>
				<width>4.0</width>
			</LineStyle>
		</Style>
		<Style id="branch_style14">
			<LineStyle>
				<color>ff070026</color>
				<width>4.0</width>
			</LineStyle>
		</Style>
		<Style id="branch_style14">
			<LineStyle>
				<color>ff070026</color>
				<width>4.0</width>
			</LineStyle>
		</Style>
		<Style id="branch_style14">
			<LineStyle>
				<color>ff070026</color>
				<width>4.0</width>
			</LineStyle>
		</Style>
		<Style id="branch_style14">
			<LineStyle>
				<color>ff070026</color>
				<width>4.0</width>
			</LineStyle>
		</Style>
		<Style id="branch_style14">
			<LineStyle>
				<color>ff070026</color>
				<width>4.0</width>
			</LineStyle>
		</Style>
		<Style id="branch_style14">
			<LineStyle>
				<color>ff070026</color>
				<width>4.0</width>
			</LineStyle>
		</Style>
		<Style id="branch_style14">
			<LineStyle>
				<color>ff070026</color>
				<width>4.0</width>
			</LineStyle>
		</Style>
		<Style id="branch_style14">
			<LineStyle>
				<color>ff070026</color>
				<width>4.0</width>
			</LineStyle>
		</Style>
		<Style id="branch_style14">
			<LineStyle>
				<color>ff070026</color>
				<width>4.0</width>
			</LineStyle>
		</Style>
		<Style id="branch_style14">
			<LineStyle>
				<color>ff070026</color>
				<width>4.0</width>
			</LineStyle>
		</Style>
		<Style id="branch_style14">
			<LineStyle>
				<color>ff070026</color>
				<width>4.0</width>
			</LineStyle>
		</Style>
		<Style id="branch_style14">
			<LineStyle>
				<color>ff070026</color>
				<width>4.0</width>
			</LineStyle>
		</Style>
		<Style id="branch_style14">
			<LineStyle>
				<color>ff070026</color>
				<width>4.0</width>
			</LineStyle>
		</Style>
		<Style id="branch_style14">
			<LineStyle>
				<color>ff070026</color>
				<width>4.0</width>
			</LineStyle>
		</Style>
		<Style id="branch_style14">
			<LineStyle>
				<color>ff070026</color>
				<width>4.0</width>
			</LineStyle>
		</Style>
		<Style id="branch_style14">
			<LineStyle>
				<color>ff070026</color>
				<width>4.0</width>
			</LineStyle>
		</Style>
		<Style id="branch_style14">
			<LineStyle>
				<color>ff070026</color>
				<width>4.0</width>
			</LineStyle>
		</Style>
		<Style id="branch_style14">
			<LineStyle>
				<color>ff070026</color>
				<width>4.0</width>
			</LineStyle>
		</Style>
		<Style id="branch_style14">
			<LineStyle>
				<color>ff070026</color>
				<width>4.0</width>
			</LineStyle>
		</Style>
		<Style id="branch_style14">
			<LineStyle>
				<color>ff070026</color>
				<width>4.0</width>
			</LineStyle>
		</Style>
		<Style id="branch_style14">
			<LineStyle>
				<color>ff070026</color>
				<width>4.0</width>
			</LineStyle>
		</Style>
		<Style id="branch_style14">
			<LineStyle>
				<color>ff070026</color>
				<width>4.0</width>
			</LineStyle>
		</Style>
		<Style id="branch_style14">
			<LineStyle>
				<color>ff070026</color>
				<width>4.0</width>
			</LineStyle>
		</Style>
		<Style id="branch_style14">
			<LineStyle>
				<color>ff070026</color>
				<width>4.0</width>
			</LineStyle>
		</Style>
		<Style id="branch_style14">
			<LineStyle>
				<color>ff070026</color>
				<width>4.0</width>
			</LineStyle>
		</Style>
		<Style id="branch_style14">
			<LineStyle>
				<color>ff070026</color>
				<width>4.0</width>
			</LineStyle>
		</Style>
		<Style id="branch_style14">
			<LineStyle>
				<color>ff070026</color>
				<width>4.0</width>
			</LineStyle>
		</Style>
		<Style id="branch_style14">
			<LineStyle>
				<color>ff070026</color>
				<width>4.0</width>
			</LineStyle>
		</Style>
		<Style id="branch_style14">
			<LineStyle>
				<color>ff070026</color>
				<width>4.0</width>
			</LineStyle>
		</Style>
		<Style id="branch_style14">
			<LineStyle>
				<color>ff070026</color>
				<width>4.0</width>
			</LineStyle>
		</Style>
		<Style id="branch_style14">
			<LineStyle>
				<color>ff070026</color>
				<width>4.0</width>
			</LineStyle>
		</Style>
		<Style id="branch_style14">
			<LineStyle>
				<color>ff070026</color>
				<width>4.0</width>
			</LineStyle>
		</Style>
		<Style id="branch_style14">
			<LineStyle>
				<color>ff070026</color>
				<width>4.0</width>
			</LineStyle>
		</Style>
		<Style id="branch_style14">
			<LineStyle>
				<color>ff070026</color>
				<width>4.0</width>
			</LineStyle>
		</Style>
		<Style id="branch_style14">
			<LineStyle>
				<color>ff070026</color>
				<width>4.0</width>
			</LineStyle>
		</Style>
		<Style id="branch_style14">
			<LineStyle>
				<color>ff070026</color>
				<width>4.0</width>
			</LineStyle>
		</Style>
		<Style id="branch_style14">
			<LineStyle>
				<color>ff070026</color>
				<width>4.0</width>
			</LineStyle>
		</Style>
		<Style id="branch_style14">
			<LineStyle>
				<color>ff070026</color>
				<width>4.0</width>
			</LineStyle>
		</Style>
		<Style id="branch_style14">
			<LineStyle>
				<color>ff070026</color>
				<width>4.0</width>
			</LineStyle>
		</Style>
		<Style id="branch_style14">
			<LineStyle>
				<color>ff070026</color>
				<width>4.0</width>
			</LineStyle>
		</Style>
		<Style id="branch_style14">
			<LineStyle>
				<color>ff070026</color>
				<width>4.0</width>
			</LineStyle>
		</Style>
		<Style id="branch_style14">
			<LineStyle>
				<color>ff070026</color>
				<width>4.0</width>
			</LineStyle>
		</Style>
		<Style id="branch_style14">
			<LineStyle>
				<color>ff070026</color>
				<width>4.0</width>
			</LineStyle>
		</Style>
		<Style id="branch_style14">
			<LineStyle>
				<color>ff070026</color>
				<width>4.0</width>
			</LineStyle>
		</Style>
		<Style id="branch_style14">
			<LineStyle>
				<color>ff070026</color>
				<width>4.0</width>
			</LineStyle>
		</Style>
		<Style id="branch_style14">
			<LineStyle>
				<color>ff070026</color>
				<width>4.0</width>
			</LineStyle>
		</Style>
		<Style id="branch_style14">
			<LineStyle>
				<color>ff070026</color>
				<width>4.0</width>
			</LineStyle>
		</Style>
		<Style id="branch_style14">
			<LineStyle>
				<color>ff070026</color>
				<width>4.0</width>
			</LineStyle>
		</Style>
		<Style id="branch_style14">
			<LineStyle>
				<color>ff070026</color>
				<width>4.0</width>
			</LineStyle>
		</Style>
		<Style id="branch_style14">
			<LineStyle>
				<color>ff070026</color>
				<width>4.0</width>
			</LineStyle>
		</Style>
		<Style id="branch_style14">
			<LineStyle>
				<color>ff070026</color>
				<width>4.0</width>
			</LineStyle>
		</Style>
		<Style id="branch_style14">
			<LineStyle>
				<color>ff070026</color>
				<width>4.0</width>
			</LineStyle>
		</Style>
		<Style id="branch_style14">
			<LineStyle>
				<color>ff070026</color>
				<width>4.0</width>
			</LineStyle>
		</Style>
		<Style id="branch_style14">
			<LineStyle>
				<color>ff070026</color>
				<width>4.0</width>
			</LineStyle>
		</Style>
		<Style id="branch_style14">
			<LineStyle>
				<color>ff070026</color>
				<width>4.0</width>
			</LineStyle>
		</Style>
		<Style id="branch_style14">
			<LineStyle>
				<color>ff070026</color>
				<width>4.0</width>
			</LineStyle>
		</Style>
		<Style id="branch_style14">
			<LineStyle>
				<color>ff070026</color>
				<width>4.0</width>
			</LineStyle>
		</Style>
		<Style id="branch_style14">
			<LineStyle>
				<color>ff070026</color>
				<width>4.0</width>
			</LineStyle>
		</Style>
		<Style id="branch_style14">
			<LineStyle>
				<color>ff070026</color>
				<width>4.0</width>
			</LineStyle>
		</Style>
		<Style id="branch_style14">
			<LineStyle>
				<color>ff070026</color>
				<width>4.0</width>
			</LineStyle>
		</Style>
		<Style id="branch_style14">
			<LineStyle>
				<color>ff070026</color>
				<width>4.0</width>
			</LineStyle>
		</Style>
		<Style id="branch_style14">
			<LineStyle>
				<color>ff070026</color>
				<width>4.0</width>
			</LineStyle>
		</Style>
		<Style id="branch_style14">
			<LineStyle>
				<color>ff070026</color>
				<width>4.0</width>
			</LineStyle>
		</Style>
		<Style id="branch_style14">
			<LineStyle>
				<color>ff070026</color>
				<width>4.0</width>
			</LineStyle>
		</Style>
		<Style id="branch_style14">
			<LineStyle>
				<color>ff070026</color>
				<width>4.0</width>
			</LineStyle>
		</Style>
		<Style id="branch_style14">
			<LineStyle>
				<color>ff070026</color>
				<width>4.0</width>
			</LineStyle>
		</Style>
		<Style id="branch_style14">
			<LineStyle>
				<color>ff070026</color>
				<width>4.0</width>
			</LineStyle>
		</Style>
		<Style id="branch_style15">
			<LineStyle>
				<color>ff010007</color>
				<width>4.0</width>
			</LineStyle>
		</Style>
		<Style id="branch_style15">
			<LineStyle>
				<color>ff010007</color>
				<width>4.0</width>
			</LineStyle>
		</Style>
		<Style id="branch_style15">
			<LineStyle>
				<color>ff010007</color>
				<width>4.0</width>
			</LineStyle>
		</Style>
		<Style id="branch_style15">
			<LineStyle>
				<color>ff010007</color>
				<width>4.0</width>
			</LineStyle>
		</Style>
		<Style id="branch_style15">
			<LineStyle>
				<color>ff010007</color>
				<width>4.0</width>
			</LineStyle>
		</Style>
		<Style id="branch_style15">
			<LineStyle>
				<color>ff010007</color>
				<width>4.0</width>
			</LineStyle>
		</Style>
		<Style id="branch_style15">
			<LineStyle>
				<color>ff010007</color>
				<width>4.0</width>
			</LineStyle>
		</Style>
		<Style id="branch_style15">
			<LineStyle>
				<color>ff010007</color>
				<width>4.0</width>
			</LineStyle>
		</Style>
		<Style id="branch_style15">
			<LineStyle>
				<color>ff010007</color>
				<width>4.0</width>
			</LineStyle>
		</Style>
		<Style id="branch_style15">
			<LineStyle>
				<color>ff010007</color>
				<width>4.0</width>
			</LineStyle>
		</Style>
		<Style id="branch_style15">
			<LineStyle>
				<color>ff010007</color>
				<width>4.0</width>
			</LineStyle>
		</Style>
		<Style id="branch_style15">
			<LineStyle>
				<color>ff010007</color>
				<width>4.0</width>
			</LineStyle>
		</Style>
		<Style id="branch_style15">
			<LineStyle>
				<color>ff010007</color>
				<width>4.0</width>
			</LineStyle>
		</Style>
		<Style id="branch_style15">
			<LineStyle>
				<color>ff010007</color>
				<width>4.0</width>
			</LineStyle>
		</Style>
		<Style id="branch_style15">
			<LineStyle>
				<color>ff010007</color>
				<width>4.0</width>
			</LineStyle>
		</Style>
		<Style id="branch_style15">
			<LineStyle>
				<color>ff010007</color>
				<width>4.0</width>
			</LineStyle>
		</Style>
		<Style id="branch_style15">
			<LineStyle>
				<color>ff010007</color>
				<width>4.0</width>
			</LineStyle>
		</Style>
		<Style id="branch_style15">
			<LineStyle>
				<color>ff010007</color>
				<width>4.0</width>
			</LineStyle>
		</Style>
		<Style id="branch_style15">
			<LineStyle>
				<color>ff010007</color>
				<width>4.0</width>
			</LineStyle>
		</Style>
		<Style id="branch_style15">
			<LineStyle>
				<color>ff010007</color>
				<width>4.0</width>
			</LineStyle>
		</Style>
		<Style id="branch_style15">
			<LineStyle>
				<color>ff010007</color>
				<width>4.0</width>
			</LineStyle>
		</Style>
		<Style id="branch_style15">
			<LineStyle>
				<color>ff010007</color>
				<width>4.0</width>
			</LineStyle>
		</Style>
		<Style id="branch_style15">
			<LineStyle>
				<color>ff010007</color>
				<width>4.0</width>
			</LineStyle>
		</Style>
		<Style id="branch_style15">
			<LineStyle>
				<color>ff010007</color>
				<width>4.0</width>
			</LineStyle>
		</Style>
		<Style id="branch_style15">
			<LineStyle>
				<color>ff010007</color>
				<width>4.0</width>
			</LineStyle>
		</Style>
		<Style id="branch_style15">
			<LineStyle>
				<color>ff010007</color>
				<width>4.0</width>
			</LineStyle>
		</Style>
		<Style id="branch_style15">
			<LineStyle>
				<color>ff010007</color>
				<width>4.0</width>
			</LineStyle>
		</Style>
		<Style id="branch_style15">
			<LineStyle>
				<color>ff010007</color>
				<width>4.0</width>
			</LineStyle>
		</Style>
		<Style id="branch_style15">
			<LineStyle>
				<color>ff010007</color>
				<width>4.0</width>
			</LineStyle>
		</Style>
		<Style id="branch_style15">
			<LineStyle>
				<color>ff010007</color>
				<width>4.0</width>
			</LineStyle>
		</Style>
		<Style id="branch_style15">
			<LineStyle>
				<color>ff010007</color>
				<width>4.0</width>
			</LineStyle>
		</Style>
		<Style id="branch_style15">
			<LineStyle>
				<color>ff010007</color>
				<width>4.0</width>
			</LineStyle>
		</Style>
		<Style id="branch_style15">
			<LineStyle>
				<color>ff010007</color>
				<width>4.0</width>
			</LineStyle>
		</Style>
		<Style id="branch_style15">
			<LineStyle>
				<color>ff010007</color>
				<width>4.0</width>
			</LineStyle>
		</Style>
		<Style id="branch_style15">
			<LineStyle>
				<color>ff010007</color>
				<width>4.0</width>
			</LineStyle>
		</Style>
		<Style id="branch_style15">
			<LineStyle>
				<color>ff010007</color>
				<width>4.0</width>
			</LineStyle>
		</Style>
		<Style id="branch_style15">
			<LineStyle>
				<color>ff010007</color>
				<width>4.0</width>
			</LineStyle>
		</Style>
		<Style id="branch_style15">
			<LineStyle>
				<color>ff010007</color>
				<width>4.0</width>
			</LineStyle>
		</Style>
		<Style id="branch_style15">
			<LineStyle>
				<color>ff010007</color>
				<width>4.0</width>
			</LineStyle>
		</Style>
		<Style id="branch_style15">
			<LineStyle>
				<color>ff010007</color>
				<width>4.0</width>
			</LineStyle>
		</Style>
		<Style id="branch_style15">
			<LineStyle>
				<color>ff010007</color>
				<width>4.0</width>
			</LineStyle>
		</Style>
		<Style id="branch_style15">
			<LineStyle>
				<color>ff010007</color>
				<width>4.0</width>
			</LineStyle>
		</Style>
		<Style id="branch_style15">
			<LineStyle>
				<color>ff010007</color>
				<width>4.0</width>
			</LineStyle>
		</Style>
		<Style id="branch_style15">
			<LineStyle>
				<color>ff010007</color>
				<width>4.0</width>
			</LineStyle>
		</Style>
		<Style id="branch_style15">
			<LineStyle>
				<color>ff010007</color>
				<width>4.0</width>
			</LineStyle>
		</Style>
		<Style id="branch_style15">
			<LineStyle>
				<color>ff010007</color>
				<width>4.0</width>
			</LineStyle>
		</Style>
		<Style id="branch_style15">
			<LineStyle>
				<color>ff010007</color>
				<width>4.0</width>
			</LineStyle>
		</Style>
		<Style id="branch_style15">
			<LineStyle>
				<color>ff010007</color>
				<width>4.0</width>
			</LineStyle>
		</Style>
		<Style id="branch_style15">
			<LineStyle>
				<color>ff010007</color>
				<width>4.0</width>
			</LineStyle>
		</Style>
		<Style id="branch_style15">
			<LineStyle>
				<color>ff010007</color>
				<width>4.0</width>
			</LineStyle>
		</Style>
		<Style id="branch_style15">
			<LineStyle>
				<color>ff010007</color>
				<width>4.0</width>
			</LineStyle>
		</Style>
		<Style id="branch_style15">
			<LineStyle>
				<color>ff010007</color>
				<width>4.0</width>
			</LineStyle>
		</Style>
		<Style id="branch_style15">
			<LineStyle>
				<color>ff010007</color>
				<width>4.0</width>
			</LineStyle>
		</Style>
		<Style id="branch_style15">
			<LineStyle>
				<color>ff010007</color>
				<width>4.0</width>
			</LineStyle>
		</Style>
		<Style id="branch_style15">
			<LineStyle>
				<color>ff010007</color>
				<width>4.0</width>
			</LineStyle>
		</Style>
		<Style id="branch_style15">
			<LineStyle>
				<color>ff010007</color>
				<width>4.0</width>
			</LineStyle>
		</Style>
		<Style id="branch_style15">
			<LineStyle>
				<color>ff010007</color>
				<width>4.0</width>
			</LineStyle>
		</Style>
		<Style id="branch_style15">
			<LineStyle>
				<color>ff010007</color>
				<width>4.0</width>
			</LineStyle>
		</Style>
		<Style id="branch_style15">
			<LineStyle>
				<color>ff010007</color>
				<width>4.0</width>
			</LineStyle>
		</Style>
		<Style id="branch_style15">
			<LineStyle>
				<color>ff010007</color>
				<width>4.0</width>
			</LineStyle>
		</Style>
		<Style id="branch_style15">
			<LineStyle>
				<color>ff010007</color>
				<width>4.0</width>
			</LineStyle>
		</Style>
		<Style id="branch_style15">
			<LineStyle>
				<color>ff010007</color>
				<width>4.0</width>
			</LineStyle>
		</Style>
		<Style id="branch_style15">
			<LineStyle>
				<color>ff010007</color>
				<width>4.0</width>
			</LineStyle>
		</Style>
		<Style id="branch_style15">
			<LineStyle>
				<color>ff010007</color>
				<width>4.0</width>
			</LineStyle>
		</Style>
		<Style id="branch_style15">
			<LineStyle>
				<color>ff010007</color>
				<width>4.0</width>
			</LineStyle>
		</Style>
		<Style id="branch_style15">
			<LineStyle>
				<color>ff010007</color>
				<width>4.0</width>
			</LineStyle>
		</Style>
		<Style id="branch_style15">
			<LineStyle>
				<color>ff010007</color>
				<width>4.0</width>
			</LineStyle>
		</Style>
		<Style id="branch_style15">
			<LineStyle>
				<color>ff010007</color>
				<width>4.0</width>
			</LineStyle>
		</Style>
		<Style id="branch_style15">
			<LineStyle>
				<color>ff010007</color>
				<width>4.0</width>
			</LineStyle>
		</Style>
		<Style id="branch_style15">
			<LineStyle>
				<color>ff010007</color>
				<width>4.0</width>
			</LineStyle>
		</Style>
		<Style id="branch_style15">
			<LineStyle>
				<color>ff010007</color>
				<width>4.0</width>
			</LineStyle>
		</Style>
		<Style id="branch_style15">
			<LineStyle>
				<color>ff010007</color>
				<width>4.0</width>
			</LineStyle>
		</Style>
		<Style id="branch_style15">
			<LineStyle>
				<color>ff010007</color>
				<width>4.0</width>
			</LineStyle>
		</Style>
		<Style id="branch_style15">
			<LineStyle>
				<color>ff010007</color>
				<width>4.0</width>
			</LineStyle>
		</Style>
		<Style id="branch_style15">
			<LineStyle>
				<color>ff010007</color>
				<width>4.0</width>
			</LineStyle>
		</Style>
		<Style id="branch_style15">
			<LineStyle>
				<color>ff010007</color>
				<width>4.0</width>
			</LineStyle>
		</Style>
		<Style id="branch_style15">
			<LineStyle>
				<color>ff010007</color>
				<width>4.0</width>
			</LineStyle>
		</Style>
		<Style id="branch_style15">
			<LineStyle>
				<color>ff010007</color>
				<width>4.0</width>
			</LineStyle>
		</Style>
		<Style id="branch_style15">
			<LineStyle>
				<color>ff010007</color>
				<width>4.0</width>
			</LineStyle>
		</Style>
		<Style id="branch_style15">
			<LineStyle>
				<color>ff010007</color>
				<width>4.0</width>
			</LineStyle>
		</Style>
		<Style id="branch_style15">
			<LineStyle>
				<color>ff010007</color>
				<width>4.0</width>
			</LineStyle>
		</Style>
		<Style id="branch_style15">
			<LineStyle>
				<color>ff010007</color>
				<width>4.0</width>
			</LineStyle>
		</Style>
		<Style id="branch_style15">
			<LineStyle>
				<color>ff010007</color>
				<width>4.0</width>
			</LineStyle>
		</Style>
		<Style id="branch_style15">
			<LineStyle>
				<color>ff010007</color>
				<width>4.0</width>
			</LineStyle>
		</Style>
		<Style id="branch_style15">
			<LineStyle>
				<color>ff010007</color>
				<width>4.0</width>
			</LineStyle>
		</Style>
		<Style id="branch_style15">
			<LineStyle>
				<color>ff010007</color>
				<width>4.0</width>
			</LineStyle>
		</Style>
		<Style id="branch_style15">
			<LineStyle>
				<color>ff010007</color>
				<width>4.0</width>
			</LineStyle>
		</Style>
		<Style id="branch_style15">
			<LineStyle>
				<color>ff010007</color>
				<width>4.0</width>
			</LineStyle>
		</Style>
		<Style id="branch_style15">
			<LineStyle>
				<color>ff010007</color>
				<width>4.0</width>
			</LineStyle>
		</Style>
		<Style id="branch_style15">
			<LineStyle>
				<color>ff010007</color>
				<width>4.0</width>
			</LineStyle>
		</Style>
		<Style id="branch_style15">
			<LineStyle>
				<color>ff010007</color>
				<width>4.0</width>
			</LineStyle>
		</Style>
		<Style id="branch_style15">
			<LineStyle>
				<color>ff010007</color>
				<width>4.0</width>
			</LineStyle>
		</Style>
		<Style id="branch_style15">
			<LineStyle>
				<color>ff010007</color>
				<width>4.0</width>
			</LineStyle>
		</Style>
		<Style id="branch_style15">
			<LineStyle>
				<color>ff010007</color>
				<width>4.0</width>
			</LineStyle>
		</Style>
		<Style id="branch_style15">
			<LineStyle>
				<color>ff010007</color>
				<width>4.0</width>
			</LineStyle>
		</Style>
		<Style id="branch_style15">
			<LineStyle>
				<color>ff010007</color>
				<width>4.0</width>
			</LineStyle>
		</Style>
		<Style id="branch_style15">
			<LineStyle>
				<color>ff010007</color>
				<width>4.0</width>
			</LineStyle>
		</Style>
		<Style id="branch_style15">
			<LineStyle>
				<color>ff010007</color>
				<width>4.0</width>
			</LineStyle>
		</Style>
		<Style id="branch_style15">
			<LineStyle>
				<color>ff010007</color>
				<width>4.0</width>
			</LineStyle>
		</Style>
		<Style id="branch_style15">
			<LineStyle>
				<color>ff010007</color>
				<width>4.0</width>
			</LineStyle>
		</Style>
		<Style id="branch_style16">
			<LineStyle>
				<color>ff06001e</color>
				<width>4.0</width>
			</LineStyle>
		</Style>
		<Style id="branch_style16">
			<LineStyle>
				<color>ff06001e</color>
				<width>4.0</width>
			</LineStyle>
		</Style>
		<Style id="branch_style16">
			<LineStyle>
				<color>ff06001e</color>
				<width>4.0</width>
			</LineStyle>
		</Style>
		<Style id="branch_style16">
			<LineStyle>
				<color>ff06001e</color>
				<width>4.0</width>
			</LineStyle>
		</Style>
		<Style id="branch_style16">
			<LineStyle>
				<color>ff06001e</color>
				<width>4.0</width>
			</LineStyle>
		</Style>
		<Style id="branch_style16">
			<LineStyle>
				<color>ff06001e</color>
				<width>4.0</width>
			</LineStyle>
		</Style>
		<Style id="branch_style16">
			<LineStyle>
				<color>ff06001e</color>
				<width>4.0</width>
			</LineStyle>
		</Style>
		<Style id="branch_style16">
			<LineStyle>
				<color>ff06001e</color>
				<width>4.0</width>
			</LineStyle>
		</Style>
		<Style id="branch_style16">
			<LineStyle>
				<color>ff06001e</color>
				<width>4.0</width>
			</LineStyle>
		</Style>
		<Style id="branch_style16">
			<LineStyle>
				<color>ff06001e</color>
				<width>4.0</width>
			</LineStyle>
		</Style>
		<Style id="branch_style16">
			<LineStyle>
				<color>ff06001e</color>
				<width>4.0</width>
			</LineStyle>
		</Style>
		<Style id="branch_style16">
			<LineStyle>
				<color>ff06001e</color>
				<width>4.0</width>
			</LineStyle>
		</Style>
		<Style id="branch_style16">
			<LineStyle>
				<color>ff06001e</color>
				<width>4.0</width>
			</LineStyle>
		</Style>
		<Style id="branch_style16">
			<LineStyle>
				<color>ff06001e</color>
				<width>4.0</width>
			</LineStyle>
		</Style>
		<Style id="branch_style16">
			<LineStyle>
				<color>ff06001e</color>
				<width>4.0</width>
			</LineStyle>
		</Style>
		<Style id="branch_style16">
			<LineStyle>
				<color>ff06001e</color>
				<width>4.0</width>
			</LineStyle>
		</Style>
		<Style id="branch_style16">
			<LineStyle>
				<color>ff06001e</color>
				<width>4.0</width>
			</LineStyle>
		</Style>
		<Style id="branch_style16">
			<LineStyle>
				<color>ff06001e</color>
				<width>4.0</width>
			</LineStyle>
		</Style>
		<Style id="branch_style16">
			<LineStyle>
				<color>ff06001e</color>
				<width>4.0</width>
			</LineStyle>
		</Style>
		<Style id="branch_style16">
			<LineStyle>
				<color>ff06001e</color>
				<width>4.0</width>
			</LineStyle>
		</Style>
		<Style id="branch_style16">
			<LineStyle>
				<color>ff06001e</color>
				<width>4.0</width>
			</LineStyle>
		</Style>
		<Style id="branch_style16">
			<LineStyle>
				<color>ff06001e</color>
				<width>4.0</width>
			</LineStyle>
		</Style>
		<Style id="branch_style16">
			<LineStyle>
				<color>ff06001e</color>
				<width>4.0</width>
			</LineStyle>
		</Style>
		<Style id="branch_style16">
			<LineStyle>
				<color>ff06001e</color>
				<width>4.0</width>
			</LineStyle>
		</Style>
		<Style id="branch_style16">
			<LineStyle>
				<color>ff06001e</color>
				<width>4.0</width>
			</LineStyle>
		</Style>
		<Style id="branch_style16">
			<LineStyle>
				<color>ff06001e</color>
				<width>4.0</width>
			</LineStyle>
		</Style>
		<Style id="branch_style16">
			<LineStyle>
				<color>ff06001e</color>
				<width>4.0</width>
			</LineStyle>
		</Style>
		<Style id="branch_style16">
			<LineStyle>
				<color>ff06001e</color>
				<width>4.0</width>
			</LineStyle>
		</Style>
		<Style id="branch_style16">
			<LineStyle>
				<color>ff06001e</color>
				<width>4.0</width>
			</LineStyle>
		</Style>
		<Style id="branch_style16">
			<LineStyle>
				<color>ff06001e</color>
				<width>4.0</width>
			</LineStyle>
		</Style>
		<Style id="branch_style16">
			<LineStyle>
				<color>ff06001e</color>
				<width>4.0</width>
			</LineStyle>
		</Style>
		<Style id="branch_style16">
			<LineStyle>
				<color>ff06001e</color>
				<width>4.0</width>
			</LineStyle>
		</Style>
		<Style id="branch_style16">
			<LineStyle>
				<color>ff06001e</color>
				<width>4.0</width>
			</LineStyle>
		</Style>
		<Style id="branch_style16">
			<LineStyle>
				<color>ff06001e</color>
				<width>4.0</width>
			</LineStyle>
		</Style>
		<Style id="branch_style16">
			<LineStyle>
				<color>ff06001e</color>
				<width>4.0</width>
			</LineStyle>
		</Style>
		<Style id="branch_style16">
			<LineStyle>
				<color>ff06001e</color>
				<width>4.0</width>
			</LineStyle>
		</Style>
		<Style id="branch_style16">
			<LineStyle>
				<color>ff06001e</color>
				<width>4.0</width>
			</LineStyle>
		</Style>
		<Style id="branch_style16">
			<LineStyle>
				<color>ff06001e</color>
				<width>4.0</width>
			</LineStyle>
		</Style>
		<Style id="branch_style16">
			<LineStyle>
				<color>ff06001e</color>
				<width>4.0</width>
			</LineStyle>
		</Style>
		<Style id="branch_style16">
			<LineStyle>
				<color>ff06001e</color>
				<width>4.0</width>
			</LineStyle>
		</Style>
		<Style id="branch_style16">
			<LineStyle>
				<color>ff06001e</color>
				<width>4.0</width>
			</LineStyle>
		</Style>
		<Style id="branch_style16">
			<LineStyle>
				<color>ff06001e</color>
				<width>4.0</width>
			</LineStyle>
		</Style>
		<Style id="branch_style16">
			<LineStyle>
				<color>ff06001e</color>
				<width>4.0</width>
			</LineStyle>
		</Style>
		<Style id="branch_style16">
			<LineStyle>
				<color>ff06001e</color>
				<width>4.0</width>
			</LineStyle>
		</Style>
		<Style id="branch_style16">
			<LineStyle>
				<color>ff06001e</color>
				<width>4.0</width>
			</LineStyle>
		</Style>
		<Style id="branch_style16">
			<LineStyle>
				<color>ff06001e</color>
				<width>4.0</width>
			</LineStyle>
		</Style>
		<Style id="branch_style16">
			<LineStyle>
				<color>ff06001e</color>
				<width>4.0</width>
			</LineStyle>
		</Style>
		<Style id="branch_style16">
			<LineStyle>
				<color>ff06001e</color>
				<width>4.0</width>
			</LineStyle>
		</Style>
		<Style id="branch_style16">
			<LineStyle>
				<color>ff06001e</color>
				<width>4.0</width>
			</LineStyle>
		</Style>
		<Style id="branch_style16">
			<LineStyle>
				<color>ff06001e</color>
				<width>4.0</width>
			</LineStyle>
		</Style>
		<Style id="branch_style16">
			<LineStyle>
				<color>ff06001e</color>
				<width>4.0</width>
			</LineStyle>
		</Style>
		<Style id="branch_style16">
			<LineStyle>
				<color>ff06001e</color>
				<width>4.0</width>
			</LineStyle>
		</Style>
		<Style id="branch_style16">
			<LineStyle>
				<color>ff06001e</color>
				<width>4.0</width>
			</LineStyle>
		</Style>
		<Style id="branch_style16">
			<LineStyle>
				<color>ff06001e</color>
				<width>4.0</width>
			</LineStyle>
		</Style>
		<Style id="branch_style16">
			<LineStyle>
				<color>ff06001e</color>
				<width>4.0</width>
			</LineStyle>
		</Style>
		<Style id="branch_style16">
			<LineStyle>
				<color>ff06001e</color>
				<width>4.0</width>
			</LineStyle>
		</Style>
		<Style id="branch_style16">
			<LineStyle>
				<color>ff06001e</color>
				<width>4.0</width>
			</LineStyle>
		</Style>
		<Style id="branch_style16">
			<LineStyle>
				<color>ff06001e</color>
				<width>4.0</width>
			</LineStyle>
		</Style>
		<Style id="branch_style16">
			<LineStyle>
				<color>ff06001e</color>
				<width>4.0</width>
			</LineStyle>
		</Style>
		<Style id="branch_style16">
			<LineStyle>
				<color>ff06001e</color>
				<width>4.0</width>
			</LineStyle>
		</Style>
		<Style id="branch_style16">
			<LineStyle>
				<color>ff06001e</color>
				<width>4.0</width>
			</LineStyle>
		</Style>
		<Style id="branch_style16">
			<LineStyle>
				<color>ff06001e</color>
				<width>4.0</width>
			</LineStyle>
		</Style>
		<Style id="branch_style16">
			<LineStyle>
				<color>ff06001e</color>
				<width>4.0</width>
			</LineStyle>
		</Style>
		<Style id="branch_style16">
			<LineStyle>
				<color>ff06001e</color>
				<width>4.0</width>
			</LineStyle>
		</Style>
		<Style id="branch_style16">
			<LineStyle>
				<color>ff06001e</color>
				<width>4.0</width>
			</LineStyle>
		</Style>
		<Style id="branch_style16">
			<LineStyle>
				<color>ff06001e</color>
				<width>4.0</width>
			</LineStyle>
		</Style>
		<Style id="branch_style16">
			<LineStyle>
				<color>ff06001e</color>
				<width>4.0</width>
			</LineStyle>
		</Style>
		<Style id="branch_style16">
			<LineStyle>
				<color>ff06001e</color>
				<width>4.0</width>
			</LineStyle>
		</Style>
		<Style id="branch_style16">
			<LineStyle>
				<color>ff06001e</color>
				<width>4.0</width>
			</LineStyle>
		</Style>
		<Style id="branch_style16">
			<LineStyle>
				<color>ff06001e</color>
				<width>4.0</width>
			</LineStyle>
		</Style>
		<Style id="branch_style16">
			<LineStyle>
				<color>ff06001e</color>
				<width>4.0</width>
			</LineStyle>
		</Style>
		<Style id="branch_style16">
			<LineStyle>
				<color>ff06001e</color>
				<width>4.0</width>
			</LineStyle>
		</Style>
		<Style id="branch_style16">
			<LineStyle>
				<color>ff06001e</color>
				<width>4.0</width>
			</LineStyle>
		</Style>
		<Style id="branch_style16">
			<LineStyle>
				<color>ff06001e</color>
				<width>4.0</width>
			</LineStyle>
		</Style>
		<Style id="branch_style16">
			<LineStyle>
				<color>ff06001e</color>
				<width>4.0</width>
			</LineStyle>
		</Style>
		<Style id="branch_style16">
			<LineStyle>
				<color>ff06001e</color>
				<width>4.0</width>
			</LineStyle>
		</Style>
		<Style id="branch_style16">
			<LineStyle>
				<color>ff06001e</color>
				<width>4.0</width>
			</LineStyle>
		</Style>
		<Style id="branch_style16">
			<LineStyle>
				<color>ff06001e</color>
				<width>4.0</width>
			</LineStyle>
		</Style>
		<Style id="branch_style16">
			<LineStyle>
				<color>ff06001e</color>
				<width>4.0</width>
			</LineStyle>
		</Style>
		<Style id="branch_style16">
			<LineStyle>
				<color>ff06001e</color>
				<width>4.0</width>
			</LineStyle>
		</Style>
		<Style id="branch_style16">
			<LineStyle>
				<color>ff06001e</color>
				<width>4.0</width>
			</LineStyle>
		</Style>
		<Style id="branch_style16">
			<LineStyle>
				<color>ff06001e</color>
				<width>4.0</width>
			</LineStyle>
		</Style>
		<Style id="branch_style16">
			<LineStyle>
				<color>ff06001e</color>
				<width>4.0</width>
			</LineStyle>
		</Style>
		<Style id="branch_style16">
			<LineStyle>
				<color>ff06001e</color>
				<width>4.0</width>
			</LineStyle>
		</Style>
		<Style id="branch_style16">
			<LineStyle>
				<color>ff06001e</color>
				<width>4.0</width>
			</LineStyle>
		</Style>
		<Style id="branch_style16">
			<LineStyle>
				<color>ff06001e</color>
				<width>4.0</width>
			</LineStyle>
		</Style>
		<Style id="branch_style16">
			<LineStyle>
				<color>ff06001e</color>
				<width>4.0</width>
			</LineStyle>
		</Style>
		<Style id="branch_style16">
			<LineStyle>
				<color>ff06001e</color>
				<width>4.0</width>
			</LineStyle>
		</Style>
		<Style id="branch_style16">
			<LineStyle>
				<color>ff06001e</color>
				<width>4.0</width>
			</LineStyle>
		</Style>
		<Style id="branch_style16">
			<LineStyle>
				<color>ff06001e</color>
				<width>4.0</width>
			</LineStyle>
		</Style>
		<Style id="branch_style16">
			<LineStyle>
				<color>ff06001e</color>
				<width>4.0</width>
			</LineStyle>
		</Style>
		<Style id="branch_style16">
			<LineStyle>
				<color>ff06001e</color>
				<width>4.0</width>
			</LineStyle>
		</Style>
		<Style id="branch_style16">
			<LineStyle>
				<color>ff06001e</color>
				<width>4.0</width>
			</LineStyle>
		</Style>
		<Style id="branch_style16">
			<LineStyle>
				<color>ff06001e</color>
				<width>4.0</width>
			</LineStyle>
		</Style>
		<Style id="branch_style16">
			<LineStyle>
				<color>ff06001e</color>
				<width>4.0</width>
			</LineStyle>
		</Style>
		<Style id="branch_style16">
			<LineStyle>
				<color>ff06001e</color>
				<width>4.0</width>
			</LineStyle>
		</Style>
		<Style id="branch_style16">
			<LineStyle>
				<color>ff06001e</color>
				<width>4.0</width>
			</LineStyle>
		</Style>
		<Style id="branch_style16">
			<LineStyle>
				<color>ff06001e</color>
				<width>4.0</width>
			</LineStyle>
		</Style>
		<Style id="branch_style16">
			<LineStyle>
				<color>ff06001e</color>
				<width>4.0</width>
			</LineStyle>
		</Style>
		<Style id="branch_style16">
			<LineStyle>
				<color>ff06001e</color>
				<width>4.0</width>
			</LineStyle>
		</Style>
		<Style id="branch_style17">
			<LineStyle>
				<color>ff0a0136</color>
				<width>4.0</width>
			</LineStyle>
		</Style>
		<Style id="branch_style17">
			<LineStyle>
				<color>ff0a0136</color>
				<width>4.0</width>
			</LineStyle>
		</Style>
		<Style id="branch_style17">
			<LineStyle>
				<color>ff0a0136</color>
				<width>4.0</width>
			</LineStyle>
		</Style>
		<Style id="branch_style17">
			<LineStyle>
				<color>ff0a0136</color>
				<width>4.0</width>
			</LineStyle>
		</Style>
		<Style id="branch_style17">
			<LineStyle>
				<color>ff0a0136</color>
				<width>4.0</width>
			</LineStyle>
		</Style>
		<Style id="branch_style17">
			<LineStyle>
				<color>ff0a0136</color>
				<width>4.0</width>
			</LineStyle>
		</Style>
		<Style id="branch_style17">
			<LineStyle>
				<color>ff0a0136</color>
				<width>4.0</width>
			</LineStyle>
		</Style>
		<Style id="branch_style17">
			<LineStyle>
				<color>ff0a0136</color>
				<width>4.0</width>
			</LineStyle>
		</Style>
		<Style id="branch_style17">
			<LineStyle>
				<color>ff0a0136</color>
				<width>4.0</width>
			</LineStyle>
		</Style>
		<Style id="branch_style17">
			<LineStyle>
				<color>ff0a0136</color>
				<width>4.0</width>
			</LineStyle>
		</Style>
		<Style id="branch_style17">
			<LineStyle>
				<color>ff0a0136</color>
				<width>4.0</width>
			</LineStyle>
		</Style>
		<Style id="branch_style17">
			<LineStyle>
				<color>ff0a0136</color>
				<width>4.0</width>
			</LineStyle>
		</Style>
		<Style id="branch_style17">
			<LineStyle>
				<color>ff0a0136</color>
				<width>4.0</width>
			</LineStyle>
		</Style>
		<Style id="branch_style17">
			<LineStyle>
				<color>ff0a0136</color>
				<width>4.0</width>
			</LineStyle>
		</Style>
		<Style id="branch_style17">
			<LineStyle>
				<color>ff0a0136</color>
				<width>4.0</width>
			</LineStyle>
		</Style>
		<Style id="branch_style17">
			<LineStyle>
				<color>ff0a0136</color>
				<width>4.0</width>
			</LineStyle>
		</Style>
		<Style id="branch_style17">
			<LineStyle>
				<color>ff0a0136</color>
				<width>4.0</width>
			</LineStyle>
		</Style>
		<Style id="branch_style17">
			<LineStyle>
				<color>ff0a0136</color>
				<width>4.0</width>
			</LineStyle>
		</Style>
		<Style id="branch_style17">
			<LineStyle>
				<color>ff0a0136</color>
				<width>4.0</width>
			</LineStyle>
		</Style>
		<Style id="branch_style17">
			<LineStyle>
				<color>ff0a0136</color>
				<width>4.0</width>
			</LineStyle>
		</Style>
		<Style id="branch_style17">
			<LineStyle>
				<color>ff0a0136</color>
				<width>4.0</width>
			</LineStyle>
		</Style>
		<Style id="branch_style17">
			<LineStyle>
				<color>ff0a0136</color>
				<width>4.0</width>
			</LineStyle>
		</Style>
		<Style id="branch_style17">
			<LineStyle>
				<color>ff0a0136</color>
				<width>4.0</width>
			</LineStyle>
		</Style>
		<Style id="branch_style17">
			<LineStyle>
				<color>ff0a0136</color>
				<width>4.0</width>
			</LineStyle>
		</Style>
		<Style id="branch_style17">
			<LineStyle>
				<color>ff0a0136</color>
				<width>4.0</width>
			</LineStyle>
		</Style>
		<Style id="branch_style17">
			<LineStyle>
				<color>ff0a0136</color>
				<width>4.0</width>
			</LineStyle>
		</Style>
		<Style id="branch_style17">
			<LineStyle>
				<color>ff0a0136</color>
				<width>4.0</width>
			</LineStyle>
		</Style>
		<Style id="branch_style17">
			<LineStyle>
				<color>ff0a0136</color>
				<width>4.0</width>
			</LineStyle>
		</Style>
		<Style id="branch_style17">
			<LineStyle>
				<color>ff0a0136</color>
				<width>4.0</width>
			</LineStyle>
		</Style>
		<Style id="branch_style17">
			<LineStyle>
				<color>ff0a0136</color>
				<width>4.0</width>
			</LineStyle>
		</Style>
		<Style id="branch_style17">
			<LineStyle>
				<color>ff0a0136</color>
				<width>4.0</width>
			</LineStyle>
		</Style>
		<Style id="branch_style17">
			<LineStyle>
				<color>ff0a0136</color>
				<width>4.0</width>
			</LineStyle>
		</Style>
		<Style id="branch_style17">
			<LineStyle>
				<color>ff0a0136</color>
				<width>4.0</width>
			</LineStyle>
		</Style>
		<Style id="branch_style17">
			<LineStyle>
				<color>ff0a0136</color>
				<width>4.0</width>
			</LineStyle>
		</Style>
		<Style id="branch_style17">
			<LineStyle>
				<color>ff0a0136</color>
				<width>4.0</width>
			</LineStyle>
		</Style>
		<Style id="branch_style17">
			<LineStyle>
				<color>ff0a0136</color>
				<width>4.0</width>
			</LineStyle>
		</Style>
		<Style id="branch_style17">
			<LineStyle>
				<color>ff0a0136</color>
				<width>4.0</width>
			</LineStyle>
		</Style>
		<Style id="branch_style17">
			<LineStyle>
				<color>ff0a0136</color>
				<width>4.0</width>
			</LineStyle>
		</Style>
		<Style id="branch_style17">
			<LineStyle>
				<color>ff0a0136</color>
				<width>4.0</width>
			</LineStyle>
		</Style>
		<Style id="branch_style17">
			<LineStyle>
				<color>ff0a0136</color>
				<width>4.0</width>
			</LineStyle>
		</Style>
		<Style id="branch_style17">
			<LineStyle>
				<color>ff0a0136</color>
				<width>4.0</width>
			</LineStyle>
		</Style>
		<Style id="branch_style17">
			<LineStyle>
				<color>ff0a0136</color>
				<width>4.0</width>
			</LineStyle>
		</Style>
		<Style id="branch_style17">
			<LineStyle>
				<color>ff0a0136</color>
				<width>4.0</width>
			</LineStyle>
		</Style>
		<Style id="branch_style17">
			<LineStyle>
				<color>ff0a0136</color>
				<width>4.0</width>
			</LineStyle>
		</Style>
		<Style id="branch_style17">
			<LineStyle>
				<color>ff0a0136</color>
				<width>4.0</width>
			</LineStyle>
		</Style>
		<Style id="branch_style17">
			<LineStyle>
				<color>ff0a0136</color>
				<width>4.0</width>
			</LineStyle>
		</Style>
		<Style id="branch_style17">
			<LineStyle>
				<color>ff0a0136</color>
				<width>4.0</width>
			</LineStyle>
		</Style>
		<Style id="branch_style17">
			<LineStyle>
				<color>ff0a0136</color>
				<width>4.0</width>
			</LineStyle>
		</Style>
		<Style id="branch_style17">
			<LineStyle>
				<color>ff0a0136</color>
				<width>4.0</width>
			</LineStyle>
		</Style>
		<Style id="branch_style17">
			<LineStyle>
				<color>ff0a0136</color>
				<width>4.0</width>
			</LineStyle>
		</Style>
		<Style id="branch_style17">
			<LineStyle>
				<color>ff0a0136</color>
				<width>4.0</width>
			</LineStyle>
		</Style>
		<Style id="branch_style17">
			<LineStyle>
				<color>ff0a0136</color>
				<width>4.0</width>
			</LineStyle>
		</Style>
		<Style id="branch_style17">
			<LineStyle>
				<color>ff0a0136</color>
				<width>4.0</width>
			</LineStyle>
		</Style>
		<Style id="branch_style17">
			<LineStyle>
				<color>ff0a0136</color>
				<width>4.0</width>
			</LineStyle>
		</Style>
		<Style id="branch_style17">
			<LineStyle>
				<color>ff0a0136</color>
				<width>4.0</width>
			</LineStyle>
		</Style>
		<Style id="branch_style17">
			<LineStyle>
				<color>ff0a0136</color>
				<width>4.0</width>
			</LineStyle>
		</Style>
		<Style id="branch_style17">
			<LineStyle>
				<color>ff0a0136</color>
				<width>4.0</width>
			</LineStyle>
		</Style>
		<Style id="branch_style17">
			<LineStyle>
				<color>ff0a0136</color>
				<width>4.0</width>
			</LineStyle>
		</Style>
		<Style id="branch_style17">
			<LineStyle>
				<color>ff0a0136</color>
				<width>4.0</width>
			</LineStyle>
		</Style>
		<Style id="branch_style17">
			<LineStyle>
				<color>ff0a0136</color>
				<width>4.0</width>
			</LineStyle>
		</Style>
		<Style id="branch_style17">
			<LineStyle>
				<color>ff0a0136</color>
				<width>4.0</width>
			</LineStyle>
		</Style>
		<Style id="branch_style17">
			<LineStyle>
				<color>ff0a0136</color>
				<width>4.0</width>
			</LineStyle>
		</Style>
		<Style id="branch_style17">
			<LineStyle>
				<color>ff0a0136</color>
				<width>4.0</width>
			</LineStyle>
		</Style>
		<Style id="branch_style17">
			<LineStyle>
				<color>ff0a0136</color>
				<width>4.0</width>
			</LineStyle>
		</Style>
		<Style id="branch_style17">
			<LineStyle>
				<color>ff0a0136</color>
				<width>4.0</width>
			</LineStyle>
		</Style>
		<Style id="branch_style17">
			<LineStyle>
				<color>ff0a0136</color>
				<width>4.0</width>
			</LineStyle>
		</Style>
		<Style id="branch_style17">
			<LineStyle>
				<color>ff0a0136</color>
				<width>4.0</width>
			</LineStyle>
		</Style>
		<Style id="branch_style17">
			<LineStyle>
				<color>ff0a0136</color>
				<width>4.0</width>
			</LineStyle>
		</Style>
		<Style id="branch_style17">
			<LineStyle>
				<color>ff0a0136</color>
				<width>4.0</width>
			</LineStyle>
		</Style>
		<Style id="branch_style17">
			<LineStyle>
				<color>ff0a0136</color>
				<width>4.0</width>
			</LineStyle>
		</Style>
		<Style id="branch_style17">
			<LineStyle>
				<color>ff0a0136</color>
				<width>4.0</width>
			</LineStyle>
		</Style>
		<Style id="branch_style17">
			<LineStyle>
				<color>ff0a0136</color>
				<width>4.0</width>
			</LineStyle>
		</Style>
		<Style id="branch_style17">
			<LineStyle>
				<color>ff0a0136</color>
				<width>4.0</width>
			</LineStyle>
		</Style>
		<Style id="branch_style17">
			<LineStyle>
				<color>ff0a0136</color>
				<width>4.0</width>
			</LineStyle>
		</Style>
		<Style id="branch_style17">
			<LineStyle>
				<color>ff0a0136</color>
				<width>4.0</width>
			</LineStyle>
		</Style>
		<Style id="branch_style17">
			<LineStyle>
				<color>ff0a0136</color>
				<width>4.0</width>
			</LineStyle>
		</Style>
		<Style id="branch_style17">
			<LineStyle>
				<color>ff0a0136</color>
				<width>4.0</width>
			</LineStyle>
		</Style>
		<Style id="branch_style17">
			<LineStyle>
				<color>ff0a0136</color>
				<width>4.0</width>
			</LineStyle>
		</Style>
		<Style id="branch_style17">
			<LineStyle>
				<color>ff0a0136</color>
				<width>4.0</width>
			</LineStyle>
		</Style>
		<Style id="branch_style17">
			<LineStyle>
				<color>ff0a0136</color>
				<width>4.0</width>
			</LineStyle>
		</Style>
		<Style id="branch_style17">
			<LineStyle>
				<color>ff0a0136</color>
				<width>4.0</width>
			</LineStyle>
		</Style>
		<Style id="branch_style17">
			<LineStyle>
				<color>ff0a0136</color>
				<width>4.0</width>
			</LineStyle>
		</Style>
		<Style id="branch_style17">
			<LineStyle>
				<color>ff0a0136</color>
				<width>4.0</width>
			</LineStyle>
		</Style>
		<Style id="branch_style17">
			<LineStyle>
				<color>ff0a0136</color>
				<width>4.0</width>
			</LineStyle>
		</Style>
		<Style id="branch_style17">
			<LineStyle>
				<color>ff0a0136</color>
				<width>4.0</width>
			</LineStyle>
		</Style>
		<Style id="branch_style17">
			<LineStyle>
				<color>ff0a0136</color>
				<width>4.0</width>
			</LineStyle>
		</Style>
		<Style id="branch_style17">
			<LineStyle>
				<color>ff0a0136</color>
				<width>4.0</width>
			</LineStyle>
		</Style>
		<Style id="branch_style17">
			<LineStyle>
				<color>ff0a0136</color>
				<width>4.0</width>
			</LineStyle>
		</Style>
		<Style id="branch_style17">
			<LineStyle>
				<color>ff0a0136</color>
				<width>4.0</width>
			</LineStyle>
		</Style>
		<Style id="branch_style17">
			<LineStyle>
				<color>ff0a0136</color>
				<width>4.0</width>
			</LineStyle>
		</Style>
		<Style id="branch_style17">
			<LineStyle>
				<color>ff0a0136</color>
				<width>4.0</width>
			</LineStyle>
		</Style>
		<Style id="branch_style17">
			<LineStyle>
				<color>ff0a0136</color>
				<width>4.0</width>
			</LineStyle>
		</Style>
		<Style id="branch_style17">
			<LineStyle>
				<color>ff0a0136</color>
				<width>4.0</width>
			</LineStyle>
		</Style>
		<Style id="branch_style17">
			<LineStyle>
				<color>ff0a0136</color>
				<width>4.0</width>
			</LineStyle>
		</Style>
		<Style id="branch_style17">
			<LineStyle>
				<color>ff0a0136</color>
				<width>4.0</width>
			</LineStyle>
		</Style>
		<Style id="branch_style17">
			<LineStyle>
				<color>ff0a0136</color>
				<width>4.0</width>
			</LineStyle>
		</Style>
		<Style id="branch_style17">
			<LineStyle>
				<color>ff0a0136</color>
				<width>4.0</width>
			</LineStyle>
		</Style>
		<Style id="branch_style17">
			<LineStyle>
				<color>ff0a0136</color>
				<width>4.0</width>
			</LineStyle>
		</Style>
		<Style id="branch_style17">
			<LineStyle>
				<color>ff0a0136</color>
				<width>4.0</width>
			</LineStyle>
		</Style>
		<Style id="branch_style17">
			<LineStyle>
				<color>ff0a0136</color>
				<width>4.0</width>
			</LineStyle>
		</Style>
		<Style id="branch_style18">
			<LineStyle>
				<color>ff160273</color>
				<width>4.0</width>
			</LineStyle>
		</Style>
		<Style id="branch_style18">
			<LineStyle>
				<color>ff160273</color>
				<width>4.0</width>
			</LineStyle>
		</Style>
		<Style id="branch_style18">
			<LineStyle>
				<color>ff160273</color>
				<width>4.0</width>
			</LineStyle>
		</Style>
		<Style id="branch_style18">
			<LineStyle>
				<color>ff160273</color>
				<width>4.0</width>
			</LineStyle>
		</Style>
		<Style id="branch_style18">
			<LineStyle>
				<color>ff160273</color>
				<width>4.0</width>
			</LineStyle>
		</Style>
		<Style id="branch_style18">
			<LineStyle>
				<color>ff160273</color>
				<width>4.0</width>
			</LineStyle>
		</Style>
		<Style id="branch_style18">
			<LineStyle>
				<color>ff160273</color>
				<width>4.0</width>
			</LineStyle>
		</Style>
		<Style id="branch_style18">
			<LineStyle>
				<color>ff160273</color>
				<width>4.0</width>
			</LineStyle>
		</Style>
		<Style id="branch_style18">
			<LineStyle>
				<color>ff160273</color>
				<width>4.0</width>
			</LineStyle>
		</Style>
		<Style id="branch_style18">
			<LineStyle>
				<color>ff160273</color>
				<width>4.0</width>
			</LineStyle>
		</Style>
		<Style id="branch_style18">
			<LineStyle>
				<color>ff160273</color>
				<width>4.0</width>
			</LineStyle>
		</Style>
		<Style id="branch_style18">
			<LineStyle>
				<color>ff160273</color>
				<width>4.0</width>
			</LineStyle>
		</Style>
		<Style id="branch_style18">
			<LineStyle>
				<color>ff160273</color>
				<width>4.0</width>
			</LineStyle>
		</Style>
		<Style id="branch_style18">
			<LineStyle>
				<color>ff160273</color>
				<width>4.0</width>
			</LineStyle>
		</Style>
		<Style id="branch_style18">
			<LineStyle>
				<color>ff160273</color>
				<width>4.0</width>
			</LineStyle>
		</Style>
		<Style id="branch_style18">
			<LineStyle>
				<color>ff160273</color>
				<width>4.0</width>
			</LineStyle>
		</Style>
		<Style id="branch_style18">
			<LineStyle>
				<color>ff160273</color>
				<width>4.0</width>
			</LineStyle>
		</Style>
		<Style id="branch_style18">
			<LineStyle>
				<color>ff160273</color>
				<width>4.0</width>
			</LineStyle>
		</Style>
		<Style id="branch_style18">
			<LineStyle>
				<color>ff160273</color>
				<width>4.0</width>
			</LineStyle>
		</Style>
		<Style id="branch_style18">
			<LineStyle>
				<color>ff160273</color>
				<width>4.0</width>
			</LineStyle>
		</Style>
		<Style id="branch_style18">
			<LineStyle>
				<color>ff160273</color>
				<width>4.0</width>
			</LineStyle>
		</Style>
		<Style id="branch_style18">
			<LineStyle>
				<color>ff160273</color>
				<width>4.0</width>
			</LineStyle>
		</Style>
		<Style id="branch_style18">
			<LineStyle>
				<color>ff160273</color>
				<width>4.0</width>
			</LineStyle>
		</Style>
		<Style id="branch_style18">
			<LineStyle>
				<color>ff160273</color>
				<width>4.0</width>
			</LineStyle>
		</Style>
		<Style id="branch_style18">
			<LineStyle>
				<color>ff160273</color>
				<width>4.0</width>
			</LineStyle>
		</Style>
		<Style id="branch_style18">
			<LineStyle>
				<color>ff160273</color>
				<width>4.0</width>
			</LineStyle>
		</Style>
		<Style id="branch_style18">
			<LineStyle>
				<color>ff160273</color>
				<width>4.0</width>
			</LineStyle>
		</Style>
		<Style id="branch_style18">
			<LineStyle>
				<color>ff160273</color>
				<width>4.0</width>
			</LineStyle>
		</Style>
		<Style id="branch_style18">
			<LineStyle>
				<color>ff160273</color>
				<width>4.0</width>
			</LineStyle>
		</Style>
		<Style id="branch_style18">
			<LineStyle>
				<color>ff160273</color>
				<width>4.0</width>
			</LineStyle>
		</Style>
		<Style id="branch_style18">
			<LineStyle>
				<color>ff160273</color>
				<width>4.0</width>
			</LineStyle>
		</Style>
		<Style id="branch_style18">
			<LineStyle>
				<color>ff160273</color>
				<width>4.0</width>
			</LineStyle>
		</Style>
		<Style id="branch_style18">
			<LineStyle>
				<color>ff160273</color>
				<width>4.0</width>
			</LineStyle>
		</Style>
		<Style id="branch_style18">
			<LineStyle>
				<color>ff160273</color>
				<width>4.0</width>
			</LineStyle>
		</Style>
		<Style id="branch_style18">
			<LineStyle>
				<color>ff160273</color>
				<width>4.0</width>
			</LineStyle>
		</Style>
		<Style id="branch_style18">
			<LineStyle>
				<color>ff160273</color>
				<width>4.0</width>
			</LineStyle>
		</Style>
		<Style id="branch_style18">
			<LineStyle>
				<color>ff160273</color>
				<width>4.0</width>
			</LineStyle>
		</Style>
		<Style id="branch_style18">
			<LineStyle>
				<color>ff160273</color>
				<width>4.0</width>
			</LineStyle>
		</Style>
		<Style id="branch_style18">
			<LineStyle>
				<color>ff160273</color>
				<width>4.0</width>
			</LineStyle>
		</Style>
		<Style id="branch_style18">
			<LineStyle>
				<color>ff160273</color>
				<width>4.0</width>
			</LineStyle>
		</Style>
		<Style id="branch_style18">
			<LineStyle>
				<color>ff160273</color>
				<width>4.0</width>
			</LineStyle>
		</Style>
		<Style id="branch_style18">
			<LineStyle>
				<color>ff160273</color>
				<width>4.0</width>
			</LineStyle>
		</Style>
		<Style id="branch_style18">
			<LineStyle>
				<color>ff160273</color>
				<width>4.0</width>
			</LineStyle>
		</Style>
		<Style id="branch_style18">
			<LineStyle>
				<color>ff160273</color>
				<width>4.0</width>
			</LineStyle>
		</Style>
		<Style id="branch_style18">
			<LineStyle>
				<color>ff160273</color>
				<width>4.0</width>
			</LineStyle>
		</Style>
		<Style id="branch_style18">
			<LineStyle>
				<color>ff160273</color>
				<width>4.0</width>
			</LineStyle>
		</Style>
		<Style id="branch_style18">
			<LineStyle>
				<color>ff160273</color>
				<width>4.0</width>
			</LineStyle>
		</Style>
		<Style id="branch_style18">
			<LineStyle>
				<color>ff160273</color>
				<width>4.0</width>
			</LineStyle>
		</Style>
		<Style id="branch_style18">
			<LineStyle>
				<color>ff160273</color>
				<width>4.0</width>
			</LineStyle>
		</Style>
		<Style id="branch_style18">
			<LineStyle>
				<color>ff160273</color>
				<width>4.0</width>
			</LineStyle>
		</Style>
		<Style id="branch_style18">
			<LineStyle>
				<color>ff160273</color>
				<width>4.0</width>
			</LineStyle>
		</Style>
		<Style id="branch_style18">
			<LineStyle>
				<color>ff160273</color>
				<width>4.0</width>
			</LineStyle>
		</Style>
		<Style id="branch_style18">
			<LineStyle>
				<color>ff160273</color>
				<width>4.0</width>
			</LineStyle>
		</Style>
		<Style id="branch_style18">
			<LineStyle>
				<color>ff160273</color>
				<width>4.0</width>
			</LineStyle>
		</Style>
		<Style id="branch_style18">
			<LineStyle>
				<color>ff160273</color>
				<width>4.0</width>
			</LineStyle>
		</Style>
		<Style id="branch_style18">
			<LineStyle>
				<color>ff160273</color>
				<width>4.0</width>
			</LineStyle>
		</Style>
		<Style id="branch_style18">
			<LineStyle>
				<color>ff160273</color>
				<width>4.0</width>
			</LineStyle>
		</Style>
		<Style id="branch_style18">
			<LineStyle>
				<color>ff160273</color>
				<width>4.0</width>
			</LineStyle>
		</Style>
		<Style id="branch_style18">
			<LineStyle>
				<color>ff160273</color>
				<width>4.0</width>
			</LineStyle>
		</Style>
		<Style id="branch_style18">
			<LineStyle>
				<color>ff160273</color>
				<width>4.0</width>
			</LineStyle>
		</Style>
		<Style id="branch_style18">
			<LineStyle>
				<color>ff160273</color>
				<width>4.0</width>
			</LineStyle>
		</Style>
		<Style id="branch_style18">
			<LineStyle>
				<color>ff160273</color>
				<width>4.0</width>
			</LineStyle>
		</Style>
		<Style id="branch_style18">
			<LineStyle>
				<color>ff160273</color>
				<width>4.0</width>
			</LineStyle>
		</Style>
		<Style id="branch_style18">
			<LineStyle>
				<color>ff160273</color>
				<width>4.0</width>
			</LineStyle>
		</Style>
		<Style id="branch_style18">
			<LineStyle>
				<color>ff160273</color>
				<width>4.0</width>
			</LineStyle>
		</Style>
		<Style id="branch_style18">
			<LineStyle>
				<color>ff160273</color>
				<width>4.0</width>
			</LineStyle>
		</Style>
		<Style id="branch_style18">
			<LineStyle>
				<color>ff160273</color>
				<width>4.0</width>
			</LineStyle>
		</Style>
		<Style id="branch_style18">
			<LineStyle>
				<color>ff160273</color>
				<width>4.0</width>
			</LineStyle>
		</Style>
		<Style id="branch_style18">
			<LineStyle>
				<color>ff160273</color>
				<width>4.0</width>
			</LineStyle>
		</Style>
		<Style id="branch_style18">
			<LineStyle>
				<color>ff160273</color>
				<width>4.0</width>
			</LineStyle>
		</Style>
		<Style id="branch_style18">
			<LineStyle>
				<color>ff160273</color>
				<width>4.0</width>
			</LineStyle>
		</Style>
		<Style id="branch_style18">
			<LineStyle>
				<color>ff160273</color>
				<width>4.0</width>
			</LineStyle>
		</Style>
		<Style id="branch_style18">
			<LineStyle>
				<color>ff160273</color>
				<width>4.0</width>
			</LineStyle>
		</Style>
		<Style id="branch_style18">
			<LineStyle>
				<color>ff160273</color>
				<width>4.0</width>
			</LineStyle>
		</Style>
		<Style id="branch_style18">
			<LineStyle>
				<color>ff160273</color>
				<width>4.0</width>
			</LineStyle>
		</Style>
		<Style id="branch_style18">
			<LineStyle>
				<color>ff160273</color>
				<width>4.0</width>
			</LineStyle>
		</Style>
		<Style id="branch_style18">
			<LineStyle>
				<color>ff160273</color>
				<width>4.0</width>
			</LineStyle>
		</Style>
		<Style id="branch_style18">
			<LineStyle>
				<color>ff160273</color>
				<width>4.0</width>
			</LineStyle>
		</Style>
		<Style id="branch_style18">
			<LineStyle>
				<color>ff160273</color>
				<width>4.0</width>
			</LineStyle>
		</Style>
		<Style id="branch_style18">
			<LineStyle>
				<color>ff160273</color>
				<width>4.0</width>
			</LineStyle>
		</Style>
		<Style id="branch_style18">
			<LineStyle>
				<color>ff160273</color>
				<width>4.0</width>
			</LineStyle>
		</Style>
		<Style id="branch_style18">
			<LineStyle>
				<color>ff160273</color>
				<width>4.0</width>
			</LineStyle>
		</Style>
		<Style id="branch_style18">
			<LineStyle>
				<color>ff160273</color>
				<width>4.0</width>
			</LineStyle>
		</Style>
		<Style id="branch_style18">
			<LineStyle>
				<color>ff160273</color>
				<width>4.0</width>
			</LineStyle>
		</Style>
		<Style id="branch_style18">
			<LineStyle>
				<color>ff160273</color>
				<width>4.0</width>
			</LineStyle>
		</Style>
		<Style id="branch_style18">
			<LineStyle>
				<color>ff160273</color>
				<width>4.0</width>
			</LineStyle>
		</Style>
		<Style id="branch_style18">
			<LineStyle>
				<color>ff160273</color>
				<width>4.0</width>
			</LineStyle>
		</Style>
		<Style id="branch_style18">
			<LineStyle>
				<color>ff160273</color>
				<width>4.0</width>
			</LineStyle>
		</Style>
		<Style id="branch_style18">
			<LineStyle>
				<color>ff160273</color>
				<width>4.0</width>
			</LineStyle>
		</Style>
		<Style id="branch_style18">
			<LineStyle>
				<color>ff160273</color>
				<width>4.0</width>
			</LineStyle>
		</Style>
		<Style id="branch_style18">
			<LineStyle>
				<color>ff160273</color>
				<width>4.0</width>
			</LineStyle>
		</Style>
		<Style id="branch_style18">
			<LineStyle>
				<color>ff160273</color>
				<width>4.0</width>
			</LineStyle>
		</Style>
		<Style id="branch_style18">
			<LineStyle>
				<color>ff160273</color>
				<width>4.0</width>
			</LineStyle>
		</Style>
		<Style id="branch_style18">
			<LineStyle>
				<color>ff160273</color>
				<width>4.0</width>
			</LineStyle>
		</Style>
		<Style id="branch_style18">
			<LineStyle>
				<color>ff160273</color>
				<width>4.0</width>
			</LineStyle>
		</Style>
		<Style id="branch_style18">
			<LineStyle>
				<color>ff160273</color>
				<width>4.0</width>
			</LineStyle>
		</Style>
		<Style id="branch_style18">
			<LineStyle>
				<color>ff160273</color>
				<width>4.0</width>
			</LineStyle>
		</Style>
		<Style id="branch_style18">
			<LineStyle>
				<color>ff160273</color>
				<width>4.0</width>
			</LineStyle>
		</Style>
		<Style id="branch_style18">
			<LineStyle>
				<color>ff160273</color>
				<width>4.0</width>
			</LineStyle>
		</Style>
		<Style id="branch_style18">
			<LineStyle>
				<color>ff160273</color>
				<width>4.0</width>
			</LineStyle>
		</Style>
		<Style id="circle_style1">
			<PolyStyle>
				<color>fa060601</color>
				<outline>0</outline>
			</PolyStyle>
		</Style>
		<Style id="circle_style2">
			<PolyStyle>
				<color>fa060601</color>
				<outline>0</outline>
			</PolyStyle>
		</Style>
		<Style id="circle_style3">
			<PolyStyle>
				<color>fa060601</color>
				<outline>0</outline>
			</PolyStyle>
		</Style>
		<Style id="circle_style4">
			<PolyStyle>
				<color>fa060601</color>
				<outline>0</outline>
			</PolyStyle>
		</Style>
		<Style id="circle_style5">
			<PolyStyle>
				<color>fa060601</color>
				<outline>0</outline>
			</PolyStyle>
		</Style>
		<Style id="circle_style6">
			<PolyStyle>
				<color>fa060601</color>
				<outline>0</outline>
			</PolyStyle>
		</Style>
		<Style id="circle_style7">
			<PolyStyle>
				<color>fa060601</color>
				<outline>0</outline>
			</PolyStyle>
		</Style>
		<Style id="circle_style8">
			<PolyStyle>
				<color>fa060601</color>
				<outline>0</outline>
			</PolyStyle>
		</Style>
		<Style id="circle_style9">
			<PolyStyle>
				<color>fa060601</color>
				<outline>0</outline>
			</PolyStyle>
		</Style>
		<Style id="circle_style10">
			<PolyStyle>
				<color>f60d0d02</color>
				<outline>0</outline>
			</PolyStyle>
		</Style>
		<Style id="circle_style11">
			<PolyStyle>
				<color>f60d0d02</color>
				<outline>0</outline>
			</PolyStyle>
		</Style>
		<Style id="circle_style12">
			<PolyStyle>
				<color>f60d0d02</color>
				<outline>0</outline>
			</PolyStyle>
		</Style>
		<Style id="circle_style13">
			<PolyStyle>
				<color>f60d0d02</color>
				<outline>0</outline>
			</PolyStyle>
		</Style>
		<Style id="circle_style14">
			<PolyStyle>
				<color>f60d0d02</color>
				<outline>0</outline>
			</PolyStyle>
		</Style>
		<Style id="circle_style15">
			<PolyStyle>
				<color>f60d0d02</color>
				<outline>0</outline>
			</PolyStyle>
		</Style>
		<Style id="circle_style16">
			<PolyStyle>
				<color>f60d0d02</color>
				<outline>0</outline>
			</PolyStyle>
		</Style>
		<Style id="circle_style17">
			<PolyStyle>
				<color>f2141404</color>
				<outline>0</outline>
			</PolyStyle>
		</Style>
		<Style id="circle_style18">
			<PolyStyle>
				<color>fa060601</color>
				<outline>0</outline>
			</PolyStyle>
		</Style>
		<Style id="circle_style19">
			<PolyStyle>
				<color>fa060601</color>
				<outline>0</outline>
			</PolyStyle>
		</Style>
		<Style id="circle_style20">
			<PolyStyle>
				<color>fa060601</color>
				<outline>0</outline>
			</PolyStyle>
		</Style>
		<Style id="circle_style21">
			<PolyStyle>
				<color>fa060601</color>
				<outline>0</outline>
			</PolyStyle>
		</Style>
		<Style id="circle_style22">
			<PolyStyle>
				<color>fa060601</color>
				<outline>0</outline>
			</PolyStyle>
		</Style>
		<Style id="circle_style23">
			<PolyStyle>
				<color>fa060601</color>
				<outline>0</outline>
			</PolyStyle>
		</Style>
		<Style id="circle_style24">
			<PolyStyle>
				<color>fa060601</color>
				<outline>0</outline>
			</PolyStyle>
		</Style>
		<Style id="circle_style25">
			<PolyStyle>
				<color>fa060601</color>
				<outline>0</outline>
			</PolyStyle>
		</Style>
		<Style id="circle_style26">
			<PolyStyle>
				<color>f2141404</color>
				<outline>0</outline>
			</PolyStyle>
		</Style>
		<Style id="circle_style27">
			<PolyStyle>
				<color>f2141404</color>
				<outline>0</outline>
			</PolyStyle>
		</Style>
		<Style id="circle_style28">
			<PolyStyle>
				<color>f2141404</color>
				<outline>0</outline>
			</PolyStyle>
		</Style>
		<Style id="circle_style29">
			<PolyStyle>
				<color>f2141404</color>
				<outline>0</outline>
			</PolyStyle>
		</Style>
		<Style id="circle_style30">
			<PolyStyle>
				<color>f2141404</color>
				<outline>0</outline>
			</PolyStyle>
		</Style>
		<Style id="circle_style31">
			<PolyStyle>
				<color>f2141404</color>
				<outline>0</outline>
			</PolyStyle>
		</Style>
		<Style id="circle_style32">
			<PolyStyle>
				<color>f2141404</color>
				<outline>0</outline>
			</PolyStyle>
		</Style>
		<Style id="circle_style33">
			<PolyStyle>
				<color>f2141404</color>
				<outline>0</outline>
			</PolyStyle>
		</Style>
		<Style id="circle_style34">
			<PolyStyle>
				<color>ee1b1b05</color>
				<outline>0</outline>
			</PolyStyle>
		</Style>
		<Style id="circle_style35">
			<PolyStyle>
				<color>ee1b1b05</color>
				<outline>0</outline>
			</PolyStyle>
		</Style>
		<Style id="circle_style36">
			<PolyStyle>
				<color>f2141404</color>
				<outline>0</outline>
			</PolyStyle>
		</Style>
		<Style id="circle_style37">
			<PolyStyle>
				<color>f2141404</color>
				<outline>0</outline>
			</PolyStyle>
		</Style>
		<Style id="circle_style38">
			<PolyStyle>
				<color>f2141404</color>
				<outline>0</outline>
			</PolyStyle>
		</Style>
		<Style id="circle_style39">
			<PolyStyle>
				<color>f60d0d02</color>
				<outline>0</outline>
			</PolyStyle>
		</Style>
		<Style id="circle_style40">
			<PolyStyle>
				<color>f60d0d02</color>
				<outline>0</outline>
			</PolyStyle>
		</Style>
		<Style id="circle_style41">
			<PolyStyle>
				<color>f60d0d02</color>
				<outline>0</outline>
			</PolyStyle>
		</Style>
		<Style id="circle_style42">
			<PolyStyle>
				<color>f60d0d02</color>
				<outline>0</outline>
			</PolyStyle>
		</Style>
		<Style id="circle_style43">
			<PolyStyle>
				<color>ee1b1b05</color>
				<outline>0</outline>
			</PolyStyle>
		</Style>
		<Style id="circle_style44">
			<PolyStyle>
				<color>ee1b1b05</color>
				<outline>0</outline>
			</PolyStyle>
		</Style>
		<Style id="circle_style45">
			<PolyStyle>
				<color>ee1b1b05</color>
				<outline>0</outline>
			</PolyStyle>
		</Style>
		<Style id="circle_style46">
			<PolyStyle>
				<color>ee1b1b05</color>
				<outline>0</outline>
			</PolyStyle>
		</Style>
		<Style id="circle_style47">
			<PolyStyle>
				<color>ee1b1b05</color>
				<outline>0</outline>
			</PolyStyle>
		</Style>
		<Style id="circle_style48">
			<PolyStyle>
				<color>f2141404</color>
				<outline>0</outline>
			</PolyStyle>
		</Style>
		<Style id="circle_style49">
			<PolyStyle>
				<color>f60d0d02</color>
				<outline>0</outline>
			</PolyStyle>
		</Style>
		<Style id="circle_style50">
			<PolyStyle>
				<color>ea222206</color>
				<outline>0</outline>
			</PolyStyle>
		</Style>
		<Style id="circle_style51">
			<PolyStyle>
				<color>cc525210</color>
				<outline>0</outline>
			</PolyStyle>
		</Style>
		<Style id="circle_style52">
			<PolyStyle>
				<color>ea222206</color>
				<outline>0</outline>
			</PolyStyle>
		</Style>
		<Style id="circle_style53">
			<PolyStyle>
				<color>a297971d</color>
				<outline>0</outline>
			</PolyStyle>
		</Style>
		<Style id="circle_style54">
			<PolyStyle>
				<color>fa060601</color>
				<outline>0</outline>
			</PolyStyle>
		</Style>
		<Style id="circle_style55">
			<PolyStyle>
				<color>85c7c727</color>
				<outline>0</outline>
			</PolyStyle>
		</Style>
		<Style id="circle_style56">
			<PolyStyle>
				<color>fa060601</color>
				<outline>0</outline>
			</PolyStyle>
		</Style>
		<Style id="circle_style57">
			<PolyStyle>
				<color>64ffff32</color>
				<outline>0</outline>
			</PolyStyle>
		</Style>
		<Style id="circle_style58">
			<PolyStyle>
				<color>fa060601</color>
				<outline>0</outline>
			</PolyStyle>
		</Style>
		<Style id="circle_style59">
			<PolyStyle>
				<color>f60d0d02</color>
				<outline>0</outline>
			</PolyStyle>
		</Style>
		<Style id="circle_style60">
			<PolyStyle>
				<color>fa060601</color>
				<outline>0</outline>
			</PolyStyle>
		</Style>
		<Style id="circle_style61">
			<PolyStyle>
				<color>f2141404</color>
				<outline>0</outline>
			</PolyStyle>
		</Style>
		<Style id="circle_style62">
			<PolyStyle>
				<color>fa060601</color>
				<outline>0</outline>
			</PolyStyle>
		</Style>
		<Style id="circle_style63">
			<PolyStyle>
				<color>f2141404</color>
				<outline>0</outline>
			</PolyStyle>
		</Style>
		<Style id="circle_style64">
			<PolyStyle>
				<color>fa060601</color>
				<outline>0</outline>
			</PolyStyle>
		</Style>
		<Style id="circle_style65">
			<PolyStyle>
				<color>ee1b1b05</color>
				<outline>0</outline>
			</PolyStyle>
		</Style>
		<Style id="circle_style66">
			<PolyStyle>
				<color>ee1b1b05</color>
				<outline>0</outline>
			</PolyStyle>
		</Style>
		<Style id="circle_style67">
			<PolyStyle>
				<color>ee1b1b05</color>
				<outline>0</outline>
			</PolyStyle>
		</Style>
		<Style id="circle_style68">
			<PolyStyle>
				<color>fa060601</color>
				<outline>0</outline>
			</PolyStyle>
		</Style>
		<Style id="circle_style69">
			<PolyStyle>
				<color>ee1b1b05</color>
				<outline>0</outline>
			</PolyStyle>
		</Style>
		<Style id="circle_style70">
			<PolyStyle>
				<color>e5292908</color>
				<outline>0</outline>
			</PolyStyle>
		</Style>
		<Style id="circle_style71">
			<PolyStyle>
				<color>dd37370a</color>
				<outline>0</outline>
			</PolyStyle>
		</Style>
		<Style id="circle_style72">
			<PolyStyle>
				<color>d93e3e0c</color>
				<outline>0</outline>
			</PolyStyle>
		</Style>
		<Style id="circle_style73">
			<PolyStyle>
				<color>d04b4b0e</color>
				<outline>0</outline>
			</PolyStyle>
		</Style>
		<Style id="circle_style74">
			<PolyStyle>
				<color>f60d0d02</color>
				<outline>0</outline>
			</PolyStyle>
		</Style>
		<Style id="circle_style75">
			<PolyStyle>
				<color>e5292908</color>
				<outline>0</outline>
			</PolyStyle>
		</Style>
		<Style id="circle_style76">
			<PolyStyle>
				<color>f60d0d02</color>
				<outline>0</outline>
			</PolyStyle>
		</Style>
		<Style id="circle_style77">
			<PolyStyle>
				<color>e5292908</color>
				<outline>0</outline>
			</PolyStyle>
		</Style>
		<Style id="circle_style78">
			<PolyStyle>
				<color>f60d0d02</color>
				<outline>0</outline>
			</PolyStyle>
		</Style>
		<Style id="circle_style79">
			<PolyStyle>
				<color>e5292908</color>
				<outline>0</outline>
			</PolyStyle>
		</Style>
		<Style id="circle_style80">
			<PolyStyle>
				<color>fa060601</color>
				<outline>0</outline>
			</PolyStyle>
		</Style>
		<Style id="circle_style81">
			<PolyStyle>
				<color>d93e3e0c</color>
				<outline>0</outline>
			</PolyStyle>
		</Style>
		<Style id="circle_style82">
			<PolyStyle>
				<color>fa060601</color>
				<outline>0</outline>
			</PolyStyle>
		</Style>
		<Style id="circle_style83">
			<PolyStyle>
				<color>d04b4b0e</color>
				<outline>0</outline>
			</PolyStyle>
		</Style>
		<Style id="circle_style84">
			<PolyStyle>
				<color>fa060601</color>
				<outline>0</outline>
			</PolyStyle>
		</Style>
		<Style id="circle_style85">
			<PolyStyle>
				<color>cc525210</color>
				<outline>0</outline>
			</PolyStyle>
		</Style>
		<Style id="circle_style86">
			<PolyStyle>
				<color>fa060601</color>
				<outline>0</outline>
			</PolyStyle>
		</Style>
		<Style id="circle_style87">
			<PolyStyle>
				<color>ee1b1b05</color>
				<outline>0</outline>
			</PolyStyle>
		</Style>
		<Style id="circle_style88">
			<PolyStyle>
				<color>fa060601</color>
				<outline>0</outline>
			</PolyStyle>
		</Style>
		<Style id="circle_style89">
			<PolyStyle>
				<color>ee1b1b05</color>
				<outline>0</outline>
			</PolyStyle>
		</Style>
		<Style id="circle_style90">
			<PolyStyle>
				<color>fa060601</color>
				<outline>0</outline>
			</PolyStyle>
		</Style>
		<Style id="circle_style91">
			<PolyStyle>
				<color>ee1b1b05</color>
				<outline>0</outline>
			</PolyStyle>
		</Style>
		<Style id="circle_style92">
			<PolyStyle>
				<color>fa060601</color>
				<outline>0</outline>
			</PolyStyle>
		</Style>
		<Style id="circle_style93">
			<PolyStyle>
				<color>fa060601</color>
				<outline>0</outline>
			</PolyStyle>
		</Style>
		<Style id="circle_style94">
			<PolyStyle>
				<color>fa060601</color>
				<outline>0</outline>
			</PolyStyle>
		</Style>
		<Style id="circle_style95">
			<PolyStyle>
				<color>fa060601</color>
				<outline>0</outline>
			</PolyStyle>
		</Style>
		<Style id="circle_style96">
			<PolyStyle>
				<color>fa060601</color>
				<outline>0</outline>
			</PolyStyle>
		</Style>
		<Style id="circle_style97">
			<PolyStyle>
				<color>fa060601</color>
				<outline>0</outline>
			</PolyStyle>
		</Style>
		<Style id="circle_style98">
			<PolyStyle>
				<color>f2141404</color>
				<outline>0</outline>
			</PolyStyle>
		</Style>
		<Style id="circle_style99">
			<PolyStyle>
				<color>fa060601</color>
				<outline>0</outline>
			</PolyStyle>
		</Style>
		<Style id="circle_style100">
			<PolyStyle>
				<color>f2141404</color>
				<outline>0</outline>
			</PolyStyle>
		</Style>
		<Style id="circle_style101">
			<PolyStyle>
				<color>fa060601</color>
				<outline>0</outline>
			</PolyStyle>
		</Style>
		<Style id="circle_style102">
			<PolyStyle>
				<color>f2141404</color>
				<outline>0</outline>
			</PolyStyle>
		</Style>
		<Style id="circle_style103">
			<PolyStyle>
				<color>fa060601</color>
				<outline>0</outline>
			</PolyStyle>
		</Style>
		<Folder>
			<name>Places</name>
			<Placemark>
				<name>TW</name>
				<Point>
					<altitudeMode>relativeToGround</altitudeMode>
					<coordinates>120.960515,23.69781,0.0</coordinates>
				</Point>
			</Placemark>
			<Placemark>
				<name>SG</name>
				<Point>
					<altitudeMode>relativeToGround</altitudeMode>
					<coordinates>103.819836,1.352083,0.0</coordinates>
				</Point>
			</Placemark>
			<Placemark>
				<name>AU</name>
				<Point>
					<altitudeMode>relativeToGround</altitudeMode>
					<coordinates>145.778055,-16.918551,0.0</coordinates>
				</Point>
			</Placemark>
			<Placemark>
				<name>TH</name>
				<Point>
					<altitudeMode>relativeToGround</altitudeMode>
					<coordinates>100.501765,13.756331,0.0</coordinates>
				</Point>
			</Placemark>
			<Placemark>
				<name>IN</name>
				<Point>
					<altitudeMode>relativeToGround</altitudeMode>
					<coordinates>77.10249,28.704059,0.0</coordinates>
				</Point>
			</Placemark>
			<Placemark>
				<name>MY</name>
				<Point>
					<altitudeMode>relativeToGround</altitudeMode>
					<coordinates>101.686855,3.139003,0.0</coordinates>
				</Point>
			</Placemark>
			<Placemark>
				<name>SA</name>
				<Point>
					<altitudeMode>relativeToGround</altitudeMode>
					<coordinates>39.237551,21.285407,0.0</coordinates>
				</Point>
			</Placemark>
			<Placemark>
				<name>LK</name>
				<Point>
					<altitudeMode>relativeToGround</altitudeMode>
					<coordinates>79.861243,6.927079,0.0</coordinates>
				</Point>
			</Placemark>
		</Folder>
		<Folder>
			<name>Branches</name>
			<Folder>
				<name>SG:IN</name>
				<Placemark>
					<TimeSpan>
						<begin>2009-11-05</begin>
						<end></end>
					</TimeSpan>
					<styleUrl>branch_style1</styleUrl>
					<LineString>
						<tessellate>1</tessellate>
						<altitudeMode>relativeToGround</altitudeMode>
						<coordinates>103.81983947753906,1.3520829677581787,0.0 103.56177124209809,1.6255884122173776,65291.77890276102						</coordinates>
					</LineString>
				</Placemark>
				<Placemark>
					<TimeSpan>
						<begin>2009-11-08</begin>
						<end></end>
					</TimeSpan>
					<styleUrl>branch_style1</styleUrl>
					<LineString>
						<tessellate>1</tessellate>
						<altitudeMode>relativeToGround</altitudeMode>
						<coordinates>103.56177124209809,1.6255884122173776,65291.77890276102 103.30316251433784,1.8990912890739313,129264.53196910262						</coordinates>
					</LineString>
				</Placemark>
				<Placemark>
					<TimeSpan>
						<begin>2009-11-12</begin>
						<end></end>
					</TimeSpan>
					<styleUrl>branch_style1</styleUrl>
					<LineString>
						<tessellate>1</tessellate>
						<altitudeMode>relativeToGround</altitudeMode>
						<coordinates>103.30316251433784,1.8990912890739313,129264.53196910262 103.04402229379143,2.172591628625027,191918.25919902482						</coordinates>
					</LineString>
				</Placemark>
				<Placemark>
					<TimeSpan>
						<begin>2009-11-15</begin>
						<end></end>
					</TimeSpan>
					<styleUrl>branch_style1</styleUrl>
					<LineString>
						<tessellate>1</tessellate>
						<altitudeMode>relativeToGround</altitudeMode>
						<coordinates>103.04402229379143,2.172591628625027,191918.25919902482 102.78435966689827,2.4460894619831466,253252.96059252758						</coordinates>
					</LineString>
				</Placemark>
				<Placemark>
					<TimeSpan>
						<begin>2009-11-19</begin>
						<end></end>
					</TimeSpan>
					<styleUrl>branch_style1</styleUrl>
					<LineString>
						<tessellate>1</tessellate>
						<altitudeMode>relativeToGround</altitudeMode>
						<coordinates>102.78435966689827,2.4460894619831466,253252.96059252758 102.52418380677086,2.7195848210933193,313268.6361496109						</coordinates>
					</LineString>
				</Placemark>
				<Placemark>
					<TimeSpan>
						<begin>2009-11-22</begin>
						<end></end>
					</TimeSpan>
					<styleUrl>branch_style1</styleUrl>
					<LineString>
						<tessellate>1</tessellate>
						<altitudeMode>relativeToGround</altitudeMode>
						<coordinates>102.52418380677086,2.7195848210933193,313268.6361496109 102.26350397294773,2.9930777387510057,371965.28587027494						</coordinates>
					</LineString>
				</Placemark>
				<Placemark>
					<TimeSpan>
						<begin>2009-11-25</begin>
						<end></end>
					</TimeSpan>
					<styleUrl>branch_style1</styleUrl>
					<LineString>
						<tessellate>1</tessellate>
						<altitudeMode>relativeToGround</altitudeMode>
						<coordinates>102.26350397294773,2.9930777387510057,371965.28587027494 102.00232951113203,3.266568248620648,429342.90975451947						</coordinates>
					</LineString>
				</Placemark>
				<Placemark>
					<TimeSpan>
						<begin>2009-11-29</begin>
						<end></end>
					</TimeSpan>
					<styleUrl>branch_style1</styleUrl>
					<LineString>
						<tessellate>1</tessellate>
						<altitudeMode>relativeToGround</altitudeMode>
						<coordinates>102.00232951113203,3.266568248620648,429342.90975451947 101.74066985291603,3.54005638525493,485401.50780234457						</coordinates>
					</LineString>
				</Placemark>
				<Placemark>
					<TimeSpan>
						<begin>2009-12-02</begin>
						<end></end>
					</TimeSpan>
					<styleUrl>branch_style1</styleUrl>
					<LineString>
						<tessellate>1</tessellate>
						<altitudeMode>relativeToGround</altitudeMode>
						<coordinates>101.74066985291603,3.54005638525493,485401.50780234457 101.47853451549122,3.8135421841147714,540141.0800137502						</coordinates>
					</LineString>
				</Placemark>
				<Placemark>
					<TimeSpan>
						<begin>2009-12-06</begin>
						<end></end>
					</TimeSpan>
					<styleUrl>branch_style1</styleUrl>
					<LineString>
						<tessellate>1</tessellate>
						<altitudeMode>relativeToGround</altitudeMode>
						<coordinates>101.47853451549122,3.8135421841147714,540141.0800137502 101.21593310134406,4.087025681590121,593561.6263887365						</coordinates>
					</LineString>
				</Placemark>
				<Placemark>
					<TimeSpan>
						<begin>2009-12-09</begin>
						<end></end>
					</TimeSpan>
					<styleUrl>branch_style1</styleUrl>
					<LineString>
						<tessellate>1</tessellate>
						<altitudeMode>relativeToGround</altitudeMode>
						<coordinates>101.21593310134406,4.087025681590121,593561.6263887365 100.95287529793683,4.360506915021575,645663.1469273034						</coordinates>
					</LineString>
				</Placemark>
				<Placemark>
					<TimeSpan>
						<begin>2009-12-12</begin>
						<end></end>
					</TimeSpan>
					<styleUrl>branch_style1</styleUrl>
					<LineString>
						<tessellate>1</tessellate>
						<altitudeMode>relativeToGround</altitudeMode>
						<coordinates>100.95287529793683,4.360506915021575,645663.1469273034 100.68937087737449,4.633985922722874,696445.641629451						</coordinates>
					</LineString>
				</Placemark>
				<Placemark>
					<TimeSpan>
						<begin>2009-12-16</begin>
						<end></end>
					</TimeSpan>
					<styleUrl>branch_style1</styleUrl>
					<LineString>
						<tessellate>1</tessellate>
						<altitudeMode>relativeToGround</altitudeMode>
						<coordinates>100.68937087737449,4.633985922722874,696445.641629451 100.42542969605634,4.907462744004347,745909.110495179						</coordinates>
					</LineString>
				</Placemark>
				<Placemark>
					<TimeSpan>
						<begin>2009-12-19</begin>
						<end></end>
					</TimeSpan>
					<styleUrl>branch_style1</styleUrl>
					<LineString>
						<tessellate>1</tessellate>
						<altitudeMode>relativeToGround</altitudeMode>
						<coordinates>100.42542969605634,4.907462744004347,745909.110495179 100.16106169431292,5.180937419197325,794053.5535244877						</coordinates>
					</LineString>
				</Placemark>
				<Placemark>
					<TimeSpan>
						<begin>2009-12-23</begin>
						<end></end>
					</TimeSpan>
					<styleUrl>branch_style1</styleUrl>
					<LineString>
						<tessellate>1</tessellate>
						<altitudeMode>relativeToGround</altitudeMode>
						<coordinates>100.16106169431292,5.180937419197325,794053.5535244877 99.89627689602814,5.454409989679622,840878.9707173768						</coordinates>
					</LineString>
				</Placemark>
				<Placemark>
					<TimeSpan>
						<begin>2009-12-26</begin>
						<end></end>
					</TimeSpan>
					<styleUrl>branch_style1</styleUrl>
					<LineString>
						<tessellate>1</tessellate>
						<altitudeMode>relativeToGround</altitudeMode>
						<coordinates>99.89627689602814,5.454409989679622,840878.9707173768 99.63108540824638,5.727880497902114,886385.3620738466						</coordinates>
					</LineString>
				</Placemark>
				<Placemark>
					<TimeSpan>
						<begin>2009-12-29</begin>
						<end></end>
					</TimeSpan>
					<styleUrl>branch_style1</styleUrl>
					<LineString>
						<tessellate>1</tessellate>
						<altitudeMode>relativeToGround</altitudeMode>
						<coordinates>99.63108540824638,5.727880497902114,886385.3620738466 99.36549742076485,6.001348987416506,930572.7275938971						</coordinates>
					</LineString>
				</Placemark>
				<Placemark>
					<TimeSpan>
						<begin>2010-01-02</begin>
						<end></end>
					</TimeSpan>
					<styleUrl>branch_style1</styleUrl>
					<LineString>
						<tessellate>1</tessellate>
						<altitudeMode>relativeToGround</altitudeMode>
						<coordinates>99.36549742076485,6.001348987416506,930572.7275938971 99.09952320571034,6.274815502904353,973441.0672775279						</coordinates>
					</LineString>
				</Placemark>
				<Placemark>
					<TimeSpan>
						<begin>2010-01-05</begin>
						<end></end>
					</TimeSpan>
					<styleUrl>branch_style1</styleUrl>
					<LineString>
						<tessellate>1</tessellate>
						<altitudeMode>relativeToGround</altitudeMode>
						<coordinates>99.09952320571034,6.274815502904353,973441.0672775279 98.83317311710152,6.548280090207414,1014990.3811247395						</coordinates>
					</LineString>
				</Placemark>
				<Placemark>
					<TimeSpan>
						<begin>2010-01-09</begin>
						<end></end>
					</TimeSpan>
					<styleUrl>branch_style1</styleUrl>
					<LineString>
						<tessellate>1</tessellate>
						<altitudeMode>relativeToGround</altitudeMode>
						<coordinates>98.83317311710152,6.548280090207414,1014990.3811247395 98.56645759039546,6.82174279635942,1055220.6691355316						</coordinates>
					</LineString>
				</Placemark>
				<Placemark>
					<TimeSpan>
						<begin>2010-01-12</begin>
						<end></end>
					</TimeSpan>
					<styleUrl>branch_style1</styleUrl>
					<LineString>
						<tessellate>1</tessellate>
						<altitudeMode>relativeToGround</altitudeMode>
						<coordinates>98.56645759039546,6.82174279635942,1055220.6691355316 98.2993871420196,7.095203669619354,1094131.9313099044						</coordinates>
					</LineString>
				</Placemark>
				<Placemark>
					<TimeSpan>
						<begin>2010-01-15</begin>
						<end></end>
					</TimeSpan>
					<styleUrl>branch_style1</styleUrl>
					<LineString>
						<tessellate>1</tessellate>
						<altitudeMode>relativeToGround</altitudeMode>
						<coordinates>98.2993871420196,7.095203669619354,1094131.9313099044 98.03197236888789,7.368662759506341,1131724.1676478577						</coordinates>
					</LineString>
				</Placemark>
				<Placemark>
					<TimeSpan>
						<begin>2010-01-19</begin>
						<end></end>
					</TimeSpan>
					<styleUrl>branch_style1</styleUrl>
					<LineString>
						<tessellate>1</tessellate>
						<altitudeMode>relativeToGround</altitudeMode>
						<coordinates>98.03197236888789,7.368662759506341,1131724.1676478577 97.76422394790255,7.642120116836247,1167997.3781493916						</coordinates>
					</LineString>
				</Placemark>
				<Placemark>
					<TimeSpan>
						<begin>2010-01-22</begin>
						<end></end>
					</TimeSpan>
					<styleUrl>branch_style1</styleUrl>
					<LineString>
						<tessellate>1</tessellate>
						<altitudeMode>relativeToGround</altitudeMode>
						<coordinates>97.76422394790255,7.642120116836247,1167997.3781493916 97.49615263543991,7.9155757937601035,1202951.5628145062						</coordinates>
					</LineString>
				</Placemark>
				<Placemark>
					<TimeSpan>
						<begin>2010-01-26</begin>
						<end></end>
					</TimeSpan>
					<styleUrl>branch_style1</styleUrl>
					<LineString>
						<tessellate>1</tessellate>
						<altitudeMode>relativeToGround</altitudeMode>
						<coordinates>97.49615263543991,7.9155757937601035,1202951.5628145062 97.22776926682158,8.189029843804487,1236586.721643201						</coordinates>
					</LineString>
				</Placemark>
				<Placemark>
					<TimeSpan>
						<begin>2010-01-29</begin>
						<end></end>
					</TimeSpan>
					<styleUrl>branch_style1</styleUrl>
					<LineString>
						<tessellate>1</tessellate>
						<altitudeMode>relativeToGround</altitudeMode>
						<coordinates>97.22776926682158,8.189029843804487,1236586.721643201 96.95908475577025,8.462482321913978,1268902.854635477						</coordinates>
					</LineString>
				</Placemark>
				<Placemark>
					<TimeSpan>
						<begin>2010-02-01</begin>
						<end></end>
					</TimeSpan>
					<styleUrl>branch_style1</styleUrl>
					<LineString>
						<tessellate>1</tessellate>
						<altitudeMode>relativeToGround</altitudeMode>
						<coordinates>96.95908475577025,8.462482321913978,1268902.854635477 96.6901100938509,8.735933284495848,1299899.961791333						</coordinates>
					</LineString>
				</Placemark>
				<Placemark>
					<TimeSpan>
						<begin>2010-02-05</begin>
						<end></end>
					</TimeSpan>
					<styleUrl>branch_style1</styleUrl>
					<LineString>
						<tessellate>1</tessellate>
						<altitudeMode>relativeToGround</altitudeMode>
						<coordinates>96.6901100938509,8.735933284495848,1299899.961791333 96.42085634989667,9.009382789467127,1329578.04311077						</coordinates>
					</LineString>
				</Placemark>
				<Placemark>
					<TimeSpan>
						<begin>2010-02-08</begin>
						<end></end>
					</TimeSpan>
					<styleUrl>branch_style1</styleUrl>
					<LineString>
						<tessellate>1</tessellate>
						<altitudeMode>relativeToGround</altitudeMode>
						<coordinates>96.42085634989667,9.009382789467127,1329578.04311077 96.15133466941985,9.282830896304223,1357937.0985937873						</coordinates>
					</LineString>
				</Placemark>
				<Placemark>
					<TimeSpan>
						<begin>2010-02-12</begin>
						<end></end>
					</TimeSpan>
					<styleUrl>branch_style1</styleUrl>
					<LineString>
						<tessellate>1</tessellate>
						<altitudeMode>relativeToGround</altitudeMode>
						<coordinates>96.15133466941985,9.282830896304223,1357937.0985937873 95.88155627400839,9.556277666095276,1384977.1282403853						</coordinates>
					</LineString>
				</Placemark>
				<Placemark>
					<TimeSpan>
						<begin>2010-02-15</begin>
						<end></end>
					</TimeSpan>
					<styleUrl>branch_style1</styleUrl>
					<LineString>
						<tessellate>1</tessellate>
						<altitudeMode>relativeToGround</altitudeMode>
						<coordinates>95.88155627400839,9.556277666095276,1384977.1282403853 95.61153246070772,9.829723161595455,1410698.1320505638						</coordinates>
					</LineString>
				</Placemark>
				<Placemark>
					<TimeSpan>
						<begin>2010-02-18</begin>
						<end></end>
					</TimeSpan>
					<styleUrl>branch_style1</styleUrl>
					<LineString>
						<tessellate>1</tessellate>
						<altitudeMode>relativeToGround</altitudeMode>
						<coordinates>95.61153246070772,9.829723161595455,1410698.1320505638 95.3412746013885,10.103167447285365,1435100.1100243232						</coordinates>
					</LineString>
				</Placemark>
				<Placemark>
					<TimeSpan>
						<begin>2010-02-22</begin>
						<end></end>
					</TimeSpan>
					<styleUrl>branch_style1</styleUrl>
					<LineString>
						<tessellate>1</tessellate>
						<altitudeMode>relativeToGround</altitudeMode>
						<coordinates>95.3412746013885,10.103167447285365,1435100.1100243232 95.07079414209942,10.376610589432898,1458183.062161663						</coordinates>
					</LineString>
				</Placemark>
				<Placemark>
					<TimeSpan>
						<begin>2010-02-25</begin>
						<end></end>
					</TimeSpan>
					<styleUrl>branch_style1</styleUrl>
					<LineString>
						<tessellate>1</tessellate>
						<altitudeMode>relativeToGround</altitudeMode>
						<coordinates>95.07079414209942,10.376610589432898,1458183.062161663 94.80010260240667,10.650052656158675,1479946.9884625834						</coordinates>
					</LineString>
				</Placemark>
				<Placemark>
					<TimeSpan>
						<begin>2010-03-01</begin>
						<end></end>
					</TimeSpan>
					<styleUrl>branch_style1</styleUrl>
					<LineString>
						<tessellate>1</tessellate>
						<altitudeMode>relativeToGround</altitudeMode>
						<coordinates>94.80010260240667,10.650052656158675,1479946.9884625834 94.52921157471965,10.923493717505421,1500391.888927084						</coordinates>
					</LineString>
				</Placemark>
				<Placemark>
					<TimeSpan>
						<begin>2010-03-04</begin>
						<end></end>
					</TimeSpan>
					<styleUrl>branch_style1</styleUrl>
					<LineString>
						<tessellate>1</tessellate>
						<altitudeMode>relativeToGround</altitudeMode>
						<coordinates>94.52921157471965,10.923493717505421,1500391.888927084 94.25813272360304,11.19693384551158,1519517.7635551656						</coordinates>
					</LineString>
				</Placemark>
				<Placemark>
					<TimeSpan>
						<begin>2010-03-07</begin>
						<end></end>
					</TimeSpan>
					<styleUrl>branch_style1</styleUrl>
					<LineString>
						<tessellate>1</tessellate>
						<altitudeMode>relativeToGround</altitudeMode>
						<coordinates>94.25813272360304,11.19693384551158,1519517.7635551656 93.98687778507605,11.470373114289467,1537324.6123468278						</coordinates>
					</LineString>
				</Placemark>
				<Placemark>
					<TimeSpan>
						<begin>2010-03-11</begin>
						<end></end>
					</TimeSpan>
					<styleUrl>branch_style1</styleUrl>
					<LineString>
						<tessellate>1</tessellate>
						<altitudeMode>relativeToGround</altitudeMode>
						<coordinates>93.98687778507605,11.470373114289467,1537324.6123468278 93.71545856589881,11.743811600108362,1553812.4353020706						</coordinates>
					</LineString>
				</Placemark>
				<Placemark>
					<TimeSpan>
						<begin>2010-03-14</begin>
						<end></end>
					</TimeSpan>
					<styleUrl>branch_style1</styleUrl>
					<LineString>
						<tessellate>1</tessellate>
						<altitudeMode>relativeToGround</altitudeMode>
						<coordinates>93.71545856589881,11.743811600108362,1553812.4353020706 93.44388694284703,12.01724938148292,1568981.2324208934						</coordinates>
					</LineString>
				</Placemark>
				<Placemark>
					<TimeSpan>
						<begin>2010-03-18</begin>
						<end></end>
					</TimeSpan>
					<styleUrl>branch_style1</styleUrl>
					<LineString>
						<tessellate>1</tessellate>
						<altitudeMode>relativeToGround</altitudeMode>
						<coordinates>93.44388694284703,12.01724938148292,1568981.2324208934 93.17217486197424,12.290686539267352,1582831.0037032973						</coordinates>
					</LineString>
				</Placemark>
				<Placemark>
					<TimeSpan>
						<begin>2010-03-21</begin>
						<end></end>
					</TimeSpan>
					<styleUrl>branch_style1</styleUrl>
					<LineString>
						<tessellate>1</tessellate>
						<altitudeMode>relativeToGround</altitudeMode>
						<coordinates>93.17217486197424,12.290686539267352,1582831.0037032973 92.90033433786384,12.564123156755855,1595361.749149282						</coordinates>
					</LineString>
				</Placemark>
				<Placemark>
					<TimeSpan>
						<begin>2010-03-24</begin>
						<end></end>
					</TimeSpan>
					<styleUrl>branch_style1</styleUrl>
					<LineString>
						<tessellate>1</tessellate>
						<altitudeMode>relativeToGround</altitudeMode>
						<coordinates>92.90033433786384,12.564123156755855,1595361.749149282 92.62837745286983,12.837559319789841,1606573.468758847						</coordinates>
					</LineString>
				</Placemark>
				<Placemark>
					<TimeSpan>
						<begin>2010-03-28</begin>
						<end></end>
					</TimeSpan>
					<styleUrl>branch_style1</styleUrl>
					<LineString>
						<tessellate>1</tessellate>
						<altitudeMode>relativeToGround</altitudeMode>
						<coordinates>92.62837745286983,12.837559319789841,1606573.468758847 92.35631635634837,13.110995116872525,1616466.162531993						</coordinates>
					</LineString>
				</Placemark>
				<Placemark>
					<TimeSpan>
						<begin>2010-03-31</begin>
						<end></end>
					</TimeSpan>
					<styleUrl>branch_style1</styleUrl>
					<LineString>
						<tessellate>1</tessellate>
						<altitudeMode>relativeToGround</altitudeMode>
						<coordinates>92.35631635634837,13.110995116872525,1616466.162531993 92.08416326388026,13.384430639291537,1625039.8304687187						</coordinates>
					</LineString>
				</Placemark>
				<Placemark>
					<TimeSpan>
						<begin>2010-04-04</begin>
						<end></end>
					</TimeSpan>
					<styleUrl>branch_style1</styleUrl>
					<LineString>
						<tessellate>1</tessellate>
						<altitudeMode>relativeToGround</altitudeMode>
						<coordinates>92.08416326388026,13.384430639291537,1625039.8304687187 91.8119304564854,13.657865981250326,1632294.4725690256						</coordinates>
					</LineString>
				</Placemark>
				<Placemark>
					<TimeSpan>
						<begin>2010-04-07</begin>
						<end></end>
					</TimeSpan>
					<styleUrl>branch_style1</styleUrl>
					<LineString>
						<tessellate>1</tessellate>
						<altitudeMode>relativeToGround</altitudeMode>
						<coordinates>91.8119304564854,13.657865981250326,1632294.4725690256 91.53963027983009,13.931301240009061,1638230.088832913						</coordinates>
					</LineString>
				</Placemark>
				<Placemark>
					<TimeSpan>
						<begin>2010-04-10</begin>
						<end></end>
					</TimeSpan>
					<styleUrl>branch_style1</styleUrl>
					<LineString>
						<tessellate>1</tessellate>
						<altitudeMode>relativeToGround</altitudeMode>
						<coordinates>91.53963027983009,13.931301240009061,1638230.088832913 91.26727514342888,14.204736516035991,1642846.679260381						</coordinates>
					</LineString>
				</Placemark>
				<Placemark>
					<TimeSpan>
						<begin>2010-04-14</begin>
						<end></end>
					</TimeSpan>
					<styleUrl>branch_style1</styleUrl>
					<LineString>
						<tessellate>1</tessellate>
						<altitudeMode>relativeToGround</altitudeMode>
						<coordinates>91.26727514342888,14.204736516035991,1642846.679260381 90.99487751984167,14.478171913170252,1646144.2438514298						</coordinates>
					</LineString>
				</Placemark>
				<Placemark>
					<TimeSpan>
						<begin>2010-04-17</begin>
						<end></end>
					</TimeSpan>
					<styleUrl>branch_style1</styleUrl>
					<LineString>
						<tessellate>1</tessellate>
						<altitudeMode>relativeToGround</altitudeMode>
						<coordinates>90.99487751984167,14.478171913170252,1646144.2438514298 90.72244994386757,14.751607538797177,1648122.7826060585						</coordinates>
					</LineString>
				</Placemark>
				<Placemark>
					<TimeSpan>
						<begin>2010-04-21</begin>
						<end></end>
					</TimeSpan>
					<styleUrl>branch_style1</styleUrl>
					<LineString>
						<tessellate>1</tessellate>
						<altitudeMode>relativeToGround</altitudeMode>
						<coordinates>90.72244994386757,14.751607538797177,1648122.7826060585 90.45000501173764,15.025043504037411,1648782.2955242684						</coordinates>
					</LineString>
				</Placemark>
				<Placemark>
					<TimeSpan>
						<begin>2010-04-24</begin>
						<end></end>
					</TimeSpan>
					<styleUrl>branch_style1</styleUrl>
					<LineString>
						<tessellate>1</tessellate>
						<altitudeMode>relativeToGround</altitudeMode>
						<coordinates>90.45000501173764,15.025043504037411,1648782.2955242684 90.17755538030805,15.298479923951124,1648122.7826060588						</coordinates>
					</LineString>
				</Placemark>
				<Placemark>
					<TimeSpan>
						<begin>2010-04-27</begin>
						<end></end>
					</TimeSpan>
					<styleUrl>branch_style1</styleUrl>
					<LineString>
						<tessellate>1</tessellate>
						<altitudeMode>relativeToGround</altitudeMode>
						<coordinates>90.17755538030805,15.298479923951124,1648122.7826060588 89.90511376625562,15.571916917758982,1646144.2438514298						</coordinates>
					</LineString>
				</Placemark>
				<Placemark>
					<TimeSpan>
						<begin>2010-05-01</begin>
						<end></end>
					</TimeSpan>
					<styleUrl>branch_style1</styleUrl>
					<LineString>
						<tessellate>1</tessellate>
						<altitudeMode>relativeToGround</altitudeMode>
						<coordinates>89.90511376625562,15.571916917758982,1646144.2438514298 89.63269294527798,15.845354609081518,1642846.6792603808						</coordinates>
					</LineString>
				</Placemark>
				<Placemark>
					<TimeSpan>
						<begin>2010-05-04</begin>
						<end></end>
					</TimeSpan>
					<styleUrl>branch_style1</styleUrl>
					<LineString>
						<tessellate>1</tessellate>
						<altitudeMode>relativeToGround</altitudeMode>
						<coordinates>89.63269294527798,15.845354609081518,1642846.6792603808 89.36030575130187,16.118793126198952,1638230.088832913						</coordinates>
					</LineString>
				</Placemark>
				<Placemark>
					<TimeSpan>
						<begin>2010-05-08</begin>
						<end></end>
					</TimeSpan>
					<styleUrl>branch_style1</styleUrl>
					<LineString>
						<tessellate>1</tessellate>
						<altitudeMode>relativeToGround</altitudeMode>
						<coordinates>89.36030575130187,16.118793126198952,1638230.088832913 89.08796507570155,16.392232602333625,1632294.4725690258						</coordinates>
					</LineString>
				</Placemark>
				<Placemark>
					<TimeSpan>
						<begin>2010-05-11</begin>
						<end></end>
					</TimeSpan>
					<styleUrl>branch_style1</styleUrl>
					<LineString>
						<tessellate>1</tessellate>
						<altitudeMode>relativeToGround</altitudeMode>
						<coordinates>89.08796507570155,16.392232602333625,1632294.4725690258 88.81568386653151,16.665673175957604,1625039.8304687191						</coordinates>
					</LineString>
				</Placemark>
				<Placemark>
					<TimeSpan>
						<begin>2010-05-14</begin>
						<end></end>
					</TimeSpan>
					<styleUrl>branch_style1</styleUrl>
					<LineString>
						<tessellate>1</tessellate>
						<altitudeMode>relativeToGround</altitudeMode>
						<coordinates>88.81568386653151,16.665673175957604,1625039.8304687191 88.54347512777679,16.93911499112832,1616466.162531993						</coordinates>
					</LineString>
				</Placemark>
				<Placemark>
					<TimeSpan>
						<begin>2010-05-18</begin>
						<end></end>
					</TimeSpan>
					<styleUrl>branch_style1</styleUrl>
					<LineString>
						<tessellate>1</tessellate>
						<altitudeMode>relativeToGround</altitudeMode>
						<coordinates>88.54347512777679,16.93911499112832,1616466.162531993 88.27135191862617,17.21255819785548,1606573.468758847						</coordinates>
					</LineString>
				</Placemark>
				<Placemark>
					<TimeSpan>
						<begin>2010-05-21</begin>
						<end></end>
					</TimeSpan>
					<styleUrl>branch_style1</styleUrl>
					<LineString>
						<tessellate>1</tessellate>
						<altitudeMode>relativeToGround</altitudeMode>
						<coordinates>88.27135191862617,17.21255819785548,1606573.468758847 87.99932735277261,17.486002952502997,1595361.749149282						</coordinates>
					</LineString>
				</Placemark>
				<Placemark>
					<TimeSpan>
						<begin>2010-05-25</begin>
						<end></end>
					</TimeSpan>
					<styleUrl>branch_style1</styleUrl>
					<LineString>
						<tessellate>1</tessellate>
						<altitudeMode>relativeToGround</altitudeMode>
						<coordinates>87.99932735277261,17.486002952502997,1595361.749149282 87.72741459774754,17.759449418230233,1582831.0037032976						</coordinates>
					</LineString>
				</Placemark>
				<Placemark>
					<TimeSpan>
						<begin>2010-05-28</begin>
						<end></end>
					</TimeSpan>
					<styleUrl>branch_style1</styleUrl>
					<LineString>
						<tessellate>1</tessellate>
						<altitudeMode>relativeToGround</altitudeMode>
						<coordinates>87.72741459774754,17.759449418230233,1582831.0037032976 87.4556268742946,18.032897765477458,1568981.2324208939						</coordinates>
					</LineString>
				</Placemark>
				<Placemark>
					<TimeSpan>
						<begin>2010-05-31</begin>
						<end></end>
					</TimeSpan>
					<styleUrl>branch_style1</styleUrl>
					<LineString>
						<tessellate>1</tessellate>
						<altitudeMode>relativeToGround</altitudeMode>
						<coordinates>87.4556268742946,18.032897765477458,1568981.2324208939 87.18397745579232,18.306348172501167,1553812.4353020703						</coordinates>
					</LineString>
				</Placemark>
				<Placemark>
					<TimeSpan>
						<begin>2010-06-04</begin>
						<end></end>
					</TimeSpan>
					<styleUrl>branch_style1</styleUrl>
					<LineString>
						<tessellate>1</tessellate>
						<altitudeMode>relativeToGround</altitudeMode>
						<coordinates>87.18397745579232,18.306348172501167,1553812.4353020703 86.91247966773358,18.579800825965876,1537324.612346828						</coordinates>
					</LineString>
				</Placemark>
				<Placemark>
					<TimeSpan>
						<begin>2010-06-07</begin>
						<end></end>
					</TimeSpan>
					<styleUrl>branch_style1</styleUrl>
					<LineString>
						<tessellate>1</tessellate>
						<altitudeMode>relativeToGround</altitudeMode>
						<coordinates>86.91247966773358,18.579800825965876,1537324.612346828 86.64114688727268,18.85325592160002,1519517.7635551658						</coordinates>
					</LineString>
				</Placemark>
				<Placemark>
					<TimeSpan>
						<begin>2010-06-11</begin>
						<end></end>
					</TimeSpan>
					<styleUrl>branch_style1</styleUrl>
					<LineString>
						<tessellate>1</tessellate>
						<altitudeMode>relativeToGround</altitudeMode>
						<coordinates>86.64114688727268,18.85325592160002,1519517.7635551658 86.36999254285243,19.12671366492482,1500391.888927084						</coordinates>
					</LineString>
				</Placemark>
				<Placemark>
					<TimeSpan>
						<begin>2010-06-14</begin>
						<end></end>
					</TimeSpan>
					<styleUrl>branch_style1</styleUrl>
					<LineString>
						<tessellate>1</tessellate>
						<altitudeMode>relativeToGround</altitudeMode>
						<coordinates>86.36999254285243,19.12671366492482,1500391.888927084 86.09903011392585,19.400174272066582,1479946.9884625836						</coordinates>
					</LineString>
				</Placemark>
				<Placemark>
					<TimeSpan>
						<begin>2010-06-17</begin>
						<end></end>
					</TimeSpan>
					<styleUrl>branch_style1</styleUrl>
					<LineString>
						<tessellate>1</tessellate>
						<altitudeMode>relativeToGround</altitudeMode>
						<coordinates>86.09903011392585,19.400174272066582,1479946.9884625836 85.82827313078916,19.673637970664732,1458183.062161663						</coordinates>
					</LineString>
				</Placemark>
				<Placemark>
					<TimeSpan>
						<begin>2010-06-21</begin>
						<end></end>
					</TimeSpan>
					<styleUrl>branch_style1</styleUrl>
					<LineString>
						<tessellate>1</tessellate>
						<altitudeMode>relativeToGround</altitudeMode>
						<coordinates>85.82827313078916,19.673637970664732,1458183.062161663 85.55773517454598,19.947105000889987,1435100.1100243237						</coordinates>
					</LineString>
				</Placemark>
				<Placemark>
					<TimeSpan>
						<begin>2010-06-24</begin>
						<end></end>
					</TimeSpan>
					<styleUrl>branch_style1</styleUrl>
					<LineString>
						<tessellate>1</tessellate>
						<altitudeMode>relativeToGround</altitudeMode>
						<coordinates>85.55773517454598,19.947105000889987,1435100.1100243237 85.28742987722724,20.220575616590022,1410698.132050564						</coordinates>
					</LineString>
				</Placemark>
				<Placemark>
					<TimeSpan>
						<begin>2010-06-28</begin>
						<end></end>
					</TimeSpan>
					<styleUrl>branch_style1</styleUrl>
					<LineString>
						<tessellate>1</tessellate>
						<altitudeMode>relativeToGround</altitudeMode>
						<coordinates>85.28742987722724,20.220575616590022,1410698.132050564 85.01737092209454,20.494050086583044,1384977.128240385						</coordinates>
					</LineString>
				</Placemark>
				<Placemark>
					<TimeSpan>
						<begin>2010-07-01</begin>
						<end></end>
					</TimeSpan>
					<styleUrl>branch_style1</styleUrl>
					<LineString>
						<tessellate>1</tessellate>
						<altitudeMode>relativeToGround</altitudeMode>
						<coordinates>85.01737092209454,20.494050086583044,1384977.128240385 84.7475720441614,20.76752869612405,1357937.0985937878						</coordinates>
					</LineString>
				</Placemark>
				<Placemark>
					<TimeSpan>
						<begin>2010-07-04</begin>
						<end></end>
					</TimeSpan>
					<styleUrl>branch_style1</styleUrl>
					<LineString>
						<tessellate>1</tessellate>
						<altitudeMode>relativeToGround</altitudeMode>
						<coordinates>84.7475720441614,20.76752869612405,1357937.0985937878 84.47804703097317,21.041011748573435,1329578.0431107702						</coordinates>
					</LineString>
				</Placemark>
				<Placemark>
					<TimeSpan>
						<begin>2010-07-08</begin>
						<end></end>
					</TimeSpan>
					<styleUrl>branch_style1</styleUrl>
					<LineString>
						<tessellate>1</tessellate>
						<altitudeMode>relativeToGround</altitudeMode>
						<coordinates>84.47804703097317,21.041011748573435,1329578.0431107702 84.20880972369643,21.314499567304157,1299899.9617913337						</coordinates>
					</LineString>
				</Placemark>
				<Placemark>
					<TimeSpan>
						<begin>2010-07-11</begin>
						<end></end>
					</TimeSpan>
					<styleUrl>branch_style1</styleUrl>
					<LineString>
						<tessellate>1</tessellate>
						<altitudeMode>relativeToGround</altitudeMode>
						<coordinates>84.20880972369643,21.314499567304157,1299899.9617913337 83.93987401857824,21.587992497891584,1268902.854635477						</coordinates>
					</LineString>
				</Placemark>
				<Placemark>
					<TimeSpan>
						<begin>2010-07-15</begin>
						<end></end>
					</TimeSpan>
					<styleUrl>branch_style1</styleUrl>
					<LineString>
						<tessellate>1</tessellate>
						<altitudeMode>relativeToGround</altitudeMode>
						<coordinates>83.93987401857824,21.587992497891584,1268902.854635477 83.67125386885027,21.86149091064034,1236586.721643201						</coordinates>
					</LineString>
				</Placemark>
				<Placemark>
					<TimeSpan>
						<begin>2010-07-18</begin>
						<end></end>
					</TimeSpan>
					<styleUrl>branch_style1</styleUrl>
					<LineString>
						<tessellate>1</tessellate>
						<altitudeMode>relativeToGround</altitudeMode>
						<coordinates>83.67125386885027,21.86149091064034,1236586.721643201 83.40296328717177,22.13499520351559,1202951.5628145067						</coordinates>
					</LineString>
				</Placemark>
				<Placemark>
					<TimeSpan>
						<begin>2010-07-21</begin>
						<end></end>
					</TimeSpan>
					<styleUrl>branch_style1</styleUrl>
					<LineString>
						<tessellate>1</tessellate>
						<altitudeMode>relativeToGround</altitudeMode>
						<coordinates>83.40296328717177,22.13499520351559,1202951.5628145067 83.13501634872758,22.408505805562964,1167997.378149392						</coordinates>
					</LineString>
				</Placemark>
				<Placemark>
					<TimeSpan>
						<begin>2010-07-25</begin>
						<end></end>
					</TimeSpan>
					<styleUrl>branch_style1</styleUrl>
					<LineString>
						<tessellate>1</tessellate>
						<altitudeMode>relativeToGround</altitudeMode>
						<coordinates>83.13501634872758,22.408505805562964,1167997.378149392 82.8674271951275,22.682023180923256,1131724.1676478577						</coordinates>
					</LineString>
				</Placemark>
				<Placemark>
					<TimeSpan>
						<begin>2010-07-28</begin>
						<end></end>
					</TimeSpan>
					<styleUrl>branch_style1</styleUrl>
					<LineString>
						<tessellate>1</tessellate>
						<altitudeMode>relativeToGround</altitudeMode>
						<coordinates>82.8674271951275,22.682023180923256,1131724.1676478577 82.60021003929508,22.955547833577114,1094131.931309905						</coordinates>
					</LineString>
				</Placemark>
				<Placemark>
					<TimeSpan>
						<begin>2010-08-01</begin>
						<end></end>
					</TimeSpan>
					<styleUrl>branch_style1</styleUrl>
					<LineString>
						<tessellate>1</tessellate>
						<altitudeMode>relativeToGround</altitudeMode>
						<coordinates>82.60021003929508,22.955547833577114,1094131.931309905 82.33337917158484,23.22908031299333,1055220.6691355314						</coordinates>
					</LineString>
				</Placemark>
				<Placemark>
					<TimeSpan>
						<begin>2010-08-04</begin>
						<end></end>
					</TimeSpan>
					<styleUrl>branch_style1</styleUrl>
					<LineString>
						<tessellate>1</tessellate>
						<altitudeMode>relativeToGround</altitudeMode>
						<coordinates>82.33337917158484,23.22908031299333,1055220.6691355314 82.06694896744207,23.502621220906626,1014990.3811247405						</coordinates>
					</LineString>
				</Placemark>
				<Placemark>
					<TimeSpan>
						<begin>2010-08-07</begin>
						<end></end>
					</TimeSpan>
					<styleUrl>branch_style1</styleUrl>
					<LineString>
						<tessellate>1</tessellate>
						<altitudeMode>relativeToGround</altitudeMode>
						<coordinates>82.06694896744207,23.502621220906626,1014990.3811247405 81.80093389701494,23.776171219521967,973441.0672775283						</coordinates>
					</LineString>
				</Placemark>
				<Placemark>
					<TimeSpan>
						<begin>2010-08-11</begin>
						<end></end>
					</TimeSpan>
					<styleUrl>branch_style1</styleUrl>
					<LineString>
						<tessellate>1</tessellate>
						<altitudeMode>relativeToGround</altitudeMode>
						<coordinates>81.80093389701494,23.776171219521967,973441.0672775283 81.53534853726799,24.04973104154147,930572.7275938969						</coordinates>
					</LineString>
				</Placemark>
				<Placemark>
					<TimeSpan>
						<begin>2010-08-14</begin>
						<end></end>
					</TimeSpan>
					<styleUrl>branch_style1</styleUrl>
					<LineString>
						<tessellate>1</tessellate>
						<altitudeMode>relativeToGround</altitudeMode>
						<coordinates>81.53534853726799,24.04973104154147,930572.7275938969 81.27020758733845,24.323301502549718,886385.3620738471						</coordinates>
					</LineString>
				</Placemark>
				<Placemark>
					<TimeSpan>
						<begin>2010-08-18</begin>
						<end></end>
					</TimeSpan>
					<styleUrl>branch_style1</styleUrl>
					<LineString>
						<tessellate>1</tessellate>
						<altitudeMode>relativeToGround</altitudeMode>
						<coordinates>81.27020758733845,24.323301502549718,886385.3620738471 81.00552588815579,24.596883516494092,840878.970717377						</coordinates>
					</LineString>
				</Placemark>
				<Placemark>
					<TimeSpan>
						<begin>2010-08-21</begin>
						<end></end>
					</TimeSpan>
					<styleUrl>branch_style1</styleUrl>
					<LineString>
						<tessellate>1</tessellate>
						<altitudeMode>relativeToGround</altitudeMode>
						<coordinates>81.00552588815579,24.596883516494092,840878.970717377 80.74131844775252,24.870478115291217,794053.5535244886						</coordinates>
					</LineString>
				</Placemark>
				<Placemark>
					<TimeSpan>
						<begin>2010-08-24</begin>
						<end></end>
					</TimeSpan>
					<styleUrl>branch_style1</styleUrl>
					<LineString>
						<tessellate>1</tessellate>
						<altitudeMode>relativeToGround</altitudeMode>
						<coordinates>80.74131844775252,24.870478115291217,794053.5535244886 80.47760047430666,25.144086474032406,745909.1104951799						</coordinates>
					</LineString>
				</Placemark>
				<Placemark>
					<TimeSpan>
						<begin>2010-08-28</begin>
						<end></end>
					</TimeSpan>
					<styleUrl>branch_style1</styleUrl>
					<LineString>
						<tessellate>1</tessellate>
						<altitudeMode>relativeToGround</altitudeMode>
						<coordinates>80.47760047430666,25.144086474032406,745909.1104951799 80.21438741989878,25.417709943940448,696445.641629451						</coordinates>
					</LineString>
				</Placemark>
				<Placemark>
					<TimeSpan>
						<begin>2010-08-31</begin>
						<end></end>
					</TimeSpan>
					<styleUrl>branch_style1</styleUrl>
					<LineString>
						<tessellate>1</tessellate>
						<altitudeMode>relativeToGround</altitudeMode>
						<coordinates>80.21438741989878,25.417709943940448,696445.641629451 79.95169503945758,25.691350096305626,645663.1469273046						</coordinates>
					</LineString>
				</Placemark>
				<Placemark>
					<TimeSpan>
						<begin>2010-09-04</begin>
						<end></end>
					</TimeSpan>
					<styleUrl>branch_style1</styleUrl>
					<LineString>
						<tessellate>1</tessellate>
						<altitudeMode>relativeToGround</altitudeMode>
						<coordinates>79.95169503945758,25.691350096305626,645663.1469273046 79.6895394718096,25.965008782389084,593561.626388737						</coordinates>
					</LineString>
				</Placemark>
				<Placemark>
					<TimeSpan>
						<begin>2010-09-07</begin>
						<end></end>
					</TimeSpan>
					<styleUrl>branch_style1</styleUrl>
					<LineString>
						<tessellate>1</tessellate>
						<altitudeMode>relativeToGround</altitudeMode>
						<coordinates>79.6895394718096,25.965008782389084,593561.626388737 79.42793735389981,26.23868821727268,540141.080013751						</coordinates>
					</LineString>
				</Placemark>
				<Placemark>
					<TimeSpan>
						<begin>2010-09-10</begin>
						<end></end>
					</TimeSpan>
					<styleUrl>branch_style1</styleUrl>
					<LineString>
						<tessellate>1</tessellate>
						<altitudeMode>relativeToGround</altitudeMode>
						<coordinates>79.42793735389981,26.23868821727268,540141.080013751 79.16690598662797,26.51239110095213,485401.50780234486						</coordinates>
					</LineString>
				</Placemark>
				<Placemark>
					<TimeSpan>
						<begin>2010-09-14</begin>
						<end></end>
					</TimeSpan>
					<styleUrl>branch_style1</styleUrl>
					<LineString>
						<tessellate>1</tessellate>
						<altitudeMode>relativeToGround</altitudeMode>
						<coordinates>79.16690598662797,26.51239110095213,485401.50780234486 78.90646358458565,26.78612079993782,429342.90975451935						</coordinates>
					</LineString>
				</Placemark>
				<Placemark>
					<TimeSpan>
						<begin>2010-09-17</begin>
						<end></end>
					</TimeSpan>
					<styleUrl>branch_style1</styleUrl>
					<LineString>
						<tessellate>1</tessellate>
						<altitudeMode>relativeToGround</altitudeMode>
						<coordinates>78.90646358458565,26.78612079993782,429342.90975451935 78.64662966965761,27.05988163256021,371965.28587027546						</coordinates>
					</LineString>
				</Placemark>
				<Placemark>
					<TimeSpan>
						<begin>2010-09-21</begin>
						<end></end>
					</TimeSpan>
					<styleUrl>branch_style1</styleUrl>
					<LineString>
						<tessellate>1</tessellate>
						<altitudeMode>relativeToGround</altitudeMode>
						<coordinates>78.64662966965761,27.05988163256021,371965.28587027546 78.38742572842787,27.333679344354078,313268.6361496113						</coordinates>
					</LineString>
				</Placemark>
				<Placemark>
					<TimeSpan>
						<begin>2010-09-24</begin>
						<end></end>
					</TimeSpan>
					<styleUrl>branch_style1</styleUrl>
					<LineString>
						<tessellate>1</tessellate>
						<altitudeMode>relativeToGround</altitudeMode>
						<coordinates>78.38742572842787,27.333679344354078,313268.6361496113 78.12887639729566,27.607521963499615,253252.9605925288						</coordinates>
					</LineString>
				</Placemark>
				<Placemark>
					<TimeSpan>
						<begin>2010-09-27</begin>
						<end></end>
					</TimeSpan>
					<styleUrl>branch_style1</styleUrl>
					<LineString>
						<tessellate>1</tessellate>
						<altitudeMode>relativeToGround</altitudeMode>
						<coordinates>78.12887639729566,27.607521963499615,253252.9605925288 77.87101183513768,27.88142151113864,191918.2591990251						</coordinates>
					</LineString>
				</Placemark>
				<Placemark>
					<TimeSpan>
						<begin>2010-10-01</begin>
						<end></end>
					</TimeSpan>
					<styleUrl>branch_style1</styleUrl>
					<LineString>
						<tessellate>1</tessellate>
						<altitudeMode>relativeToGround</altitudeMode>
						<coordinates>77.87101183513768,27.88142151113864,191918.2591990251 77.61387326326151,28.1553979906024,129264.53196910303						</coordinates>
					</LineString>
				</Placemark>
				<Placemark>
					<TimeSpan>
						<begin>2010-10-04</begin>
						<end></end>
					</TimeSpan>
					<styleUrl>branch_style1</styleUrl>
					<LineString>
						<tessellate>1</tessellate>
						<altitudeMode>relativeToGround</altitudeMode>
						<coordinates>77.61387326326151,28.1553979906024,129264.53196910303 77.35752959252456,28.429491349811123,65291.77890276164						</coordinates>
					</LineString>
				</Placemark>
				<Placemark>
					<TimeSpan>
						<begin>2010-10-08</begin>
						<end></end>
					</TimeSpan>
					<styleUrl>branch_style1</styleUrl>
					<LineString>
						<tessellate>1</tessellate>
						<altitudeMode>relativeToGround</altitudeMode>
						<coordinates>77.35752959252456,28.429491349811123,65291.77890276164 77.10249328613281,28.704059600830078,9.313225746154785E-10						</coordinates>
					</LineString>
				</Placemark>
			</Folder>
			<Folder>
				<name>MY:SG</name>
				<Placemark>
					<TimeSpan>
						<begin>2013-06-06</begin>
						<end></end>
					</TimeSpan>
					<styleUrl>branch_style2</styleUrl>
					<LineString>
						<tessellate>1</tessellate>
						<altitudeMode>relativeToGround</altitudeMode>
						<coordinates>101.68685150146484,3.139003038406372,0.0 101.70815969110613,3.1211336207326985,4854.2018062549						</coordinates>
					</LineString>
				</Placemark>
				<Placemark>
					<TimeSpan>
						<begin>2013-06-16</begin>
						<end></end>
					</TimeSpan>
					<styleUrl>branch_style2</styleUrl>
					<LineString>
						<tessellate>1</tessellate>
						<altitudeMode>relativeToGround</altitudeMode>
						<coordinates>101.70815969110613,3.1211336207326985,4854.2018062549 101.72946845355084,3.1032642064831117,9610.338929555155						</coordinates>
					</LineString>
				</Placemark>
				<Placemark>
					<TimeSpan>
						<begin>2013-06-25</begin>
						<end></end>
					</TimeSpan>
					<styleUrl>branch_style2</styleUrl>
					<LineString>
						<tessellate>1</tessellate>
						<altitudeMode>relativeToGround</altitudeMode>
						<coordinates>101.72946845355084,3.1032642064831117,9610.338929555155 101.75077778466618,3.0853947956674825,14268.411369900763						</coordinates>
					</LineString>
				</Placemark>
				<Placemark>
					<TimeSpan>
						<begin>2013-07-05</begin>
						<end></end>
					</TimeSpan>
					<styleUrl>branch_style2</styleUrl>
					<LineString>
						<tessellate>1</tessellate>
						<altitudeMode>relativeToGround</altitudeMode>
						<coordinates>101.75077778466618,3.0853947956674825,14268.411369900763 101.77208768031919,3.0675253882958824,18828.41912729173						</coordinates>
					</LineString>
				</Placemark>
				<Placemark>
					<TimeSpan>
						<begin>2013-07-15</begin>
						<end></end>
					</TimeSpan>
					<styleUrl>branch_style2</styleUrl>
					<LineString>
						<tessellate>1</tessellate>
						<altitudeMode>relativeToGround</altitudeMode>
						<coordinates>101.77208768031919,3.0675253882958824,18828.41912729173 101.79339813637687,3.049655984378591,23290.362201728054						</coordinates>
					</LineString>
				</Placemark>
				<Placemark>
					<TimeSpan>
						<begin>2013-07-24</begin>
						<end></end>
					</TimeSpan>
					<styleUrl>branch_style2</styleUrl>
					<LineString>
						<tessellate>1</tessellate>
						<altitudeMode>relativeToGround</altitudeMode>
						<coordinates>101.79339813637687,3.049655984378591,23290.362201728054 101.81470914870636,3.031786583926099,27654.240593209728						</coordinates>
					</LineString>
				</Placemark>
				<Placemark>
					<TimeSpan>
						<begin>2013-08-03</begin>
						<end></end>
					</TimeSpan>
					<styleUrl>branch_style2</styleUrl>
					<LineString>
						<tessellate>1</tessellate>
						<altitudeMode>relativeToGround</altitudeMode>
						<coordinates>101.81470914870636,3.031786583926099,27654.240593209728 101.83602071317462,3.0139171869491164,31920.054301736767						</coordinates>
					</LineString>
				</Placemark>
				<Placemark>
					<TimeSpan>
						<begin>2013-08-13</begin>
						<end></end>
					</TimeSpan>
					<styleUrl>branch_style2</styleUrl>
					<LineString>
						<tessellate>1</tessellate>
						<altitudeMode>relativeToGround</altitudeMode>
						<coordinates>101.83602071317462,3.0139171869491164,31920.054301736767 101.8573328256485,2.9960477934585836,36087.80332730915						</coordinates>
					</LineString>
				</Placemark>
				<Placemark>
					<TimeSpan>
						<begin>2013-08-22</begin>
						<end></end>
					</TimeSpan>
					<styleUrl>branch_style2</styleUrl>
					<LineString>
						<tessellate>1</tessellate>
						<altitudeMode>relativeToGround</altitudeMode>
						<coordinates>101.8573328256485,2.9960477934585836,36087.80332730915 101.87864548199508,2.9781784034656744,40157.48766992689						</coordinates>
					</LineString>
				</Placemark>
				<Placemark>
					<TimeSpan>
						<begin>2013-09-01</begin>
						<end></end>
					</TimeSpan>
					<styleUrl>branch_style2</styleUrl>
					<LineString>
						<tessellate>1</tessellate>
						<altitudeMode>relativeToGround</altitudeMode>
						<coordinates>101.87864548199508,2.9781784034656744,40157.48766992689 101.89995867808119,2.960309016981803,44129.10732959						</coordinates>
					</LineString>
				</Placemark>
				<Placemark>
					<TimeSpan>
						<begin>2013-09-10</begin>
						<end></end>
					</TimeSpan>
					<styleUrl>branch_style2</styleUrl>
					<LineString>
						<tessellate>1</tessellate>
						<altitudeMode>relativeToGround</altitudeMode>
						<coordinates>101.89995867808119,2.960309016981803,44129.10732959 101.92127240977383,2.942439634018637,48002.66230629845						</coordinates>
					</LineString>
				</Placemark>
				<Placemark>
					<TimeSpan>
						<begin>2013-09-20</begin>
						<end></end>
					</TimeSpan>
					<styleUrl>branch_style2</styleUrl>
					<LineString>
						<tessellate>1</tessellate>
						<altitudeMode>relativeToGround</altitudeMode>
						<coordinates>101.92127240977383,2.942439634018637,48002.66230629845 101.9425866729399,2.924570254588102,51778.15260005226						</coordinates>
					</LineString>
				</Placemark>
				<Placemark>
					<TimeSpan>
						<begin>2013-09-30</begin>
						<end></end>
					</TimeSpan>
					<styleUrl>branch_style2</styleUrl>
					<LineString>
						<tessellate>1</tessellate>
						<altitudeMode>relativeToGround</altitudeMode>
						<coordinates>101.9425866729399,2.924570254588102,51778.15260005226 101.9639014634463,2.90670087870239,55455.578210851425						</coordinates>
					</LineString>
				</Placemark>
				<Placemark>
					<TimeSpan>
						<begin>2013-10-09</begin>
						<end></end>
					</TimeSpan>
					<styleUrl>branch_style2</styleUrl>
					<LineString>
						<tessellate>1</tessellate>
						<altitudeMode>relativeToGround</altitudeMode>
						<coordinates>101.9639014634463,2.90670087870239,55455.578210851425 101.98521677716018,2.8888315063739713,59034.939138695954						</coordinates>
					</LineString>
				</Placemark>
				<Placemark>
					<TimeSpan>
						<begin>2013-10-19</begin>
						<end></end>
					</TimeSpan>
					<styleUrl>branch_style2</styleUrl>
					<LineString>
						<tessellate>1</tessellate>
						<altitudeMode>relativeToGround</altitudeMode>
						<coordinates>101.98521677716018,2.8888315063739713,59034.939138695954 102.00653260994841,2.870962137615603,62516.23538358583						</coordinates>
					</LineString>
				</Placemark>
				<Placemark>
					<TimeSpan>
						<begin>2013-10-29</begin>
						<end></end>
					</TimeSpan>
					<styleUrl>branch_style2</styleUrl>
					<LineString>
						<tessellate>1</tessellate>
						<altitudeMode>relativeToGround</altitudeMode>
						<coordinates>102.00653260994841,2.870962137615603,62516.23538358583 102.02784895767809,2.8530927724403403,65899.46694552105						</coordinates>
					</LineString>
				</Placemark>
				<Placemark>
					<TimeSpan>
						<begin>2013-11-07</begin>
						<end></end>
					</TimeSpan>
					<styleUrl>branch_style2</styleUrl>
					<LineString>
						<tessellate>1</tessellate>
						<altitudeMode>relativeToGround</altitudeMode>
						<coordinates>102.02784895767809,2.8530927724403403,65899.46694552105 102.04916581621649,2.835223410861543,69184.63382450165						</coordinates>
					</LineString>
				</Placemark>
				<Placemark>
					<TimeSpan>
						<begin>2013-11-17</begin>
						<end></end>
					</TimeSpan>
					<styleUrl>branch_style2</styleUrl>
					<LineString>
						<tessellate>1</tessellate>
						<altitudeMode>relativeToGround</altitudeMode>
						<coordinates>102.04916581621649,2.835223410861543,69184.63382450165 102.07048318143075,2.817354052892892,72371.73602052759						</coordinates>
					</LineString>
				</Placemark>
				<Placemark>
					<TimeSpan>
						<begin>2013-11-26</begin>
						<end></end>
					</TimeSpan>
					<styleUrl>branch_style2</styleUrl>
					<LineString>
						<tessellate>1</tessellate>
						<altitudeMode>relativeToGround</altitudeMode>
						<coordinates>102.07048318143075,2.817354052892892,72371.73602052759 102.09180104918815,2.799484698548397,75460.7735335989						</coordinates>
					</LineString>
				</Placemark>
				<Placemark>
					<TimeSpan>
						<begin>2013-12-06</begin>
						<end></end>
					</TimeSpan>
					<styleUrl>branch_style2</styleUrl>
					<LineString>
						<tessellate>1</tessellate>
						<altitudeMode>relativeToGround</altitudeMode>
						<coordinates>102.09180104918815,2.799484698548397,75460.7735335989 102.11311941535607,2.7816153478424126,78451.74636371555						</coordinates>
					</LineString>
				</Placemark>
				<Placemark>
					<TimeSpan>
						<begin>2013-12-16</begin>
						<end></end>
					</TimeSpan>
					<styleUrl>branch_style2</styleUrl>
					<LineString>
						<tessellate>1</tessellate>
						<altitudeMode>relativeToGround</altitudeMode>
						<coordinates>102.11311941535607,2.7816153478424126,78451.74636371555 102.13443827580193,2.7637460007896455,81344.65451087756						</coordinates>
					</LineString>
				</Placemark>
				<Placemark>
					<TimeSpan>
						<begin>2013-12-25</begin>
						<end></end>
					</TimeSpan>
					<styleUrl>branch_style2</styleUrl>
					<LineString>
						<tessellate>1</tessellate>
						<altitudeMode>relativeToGround</altitudeMode>
						<coordinates>102.13443827580193,2.7637460007896455,81344.65451087756 102.15575762639344,2.745876657405174,84139.49797508493						</coordinates>
					</LineString>
				</Placemark>
				<Placemark>
					<TimeSpan>
						<begin>2014-01-04</begin>
						<end></end>
					</TimeSpan>
					<styleUrl>branch_style2</styleUrl>
					<LineString>
						<tessellate>1</tessellate>
						<altitudeMode>relativeToGround</altitudeMode>
						<coordinates>102.15575762639344,2.745876657405174,84139.49797508493 102.17707746299835,2.72800731770446,86836.27675633764						</coordinates>
					</LineString>
				</Placemark>
				<Placemark>
					<TimeSpan>
						<begin>2014-01-14</begin>
						<end></end>
					</TimeSpan>
					<styleUrl>branch_style2</styleUrl>
					<LineString>
						<tessellate>1</tessellate>
						<altitudeMode>relativeToGround</altitudeMode>
						<coordinates>102.17707746299835,2.72800731770446,86836.27675633764 102.19839778148457,2.710137981703359,89434.99085463572						</coordinates>
					</LineString>
				</Placemark>
				<Placemark>
					<TimeSpan>
						<begin>2014-01-23</begin>
						<end></end>
					</TimeSpan>
					<styleUrl>branch_style2</styleUrl>
					<LineString>
						<tessellate>1</tessellate>
						<altitudeMode>relativeToGround</altitudeMode>
						<coordinates>102.19839778148457,2.710137981703359,89434.99085463572 102.21971857772024,2.6922686494181476,91935.64026997917						</coordinates>
					</LineString>
				</Placemark>
				<Placemark>
					<TimeSpan>
						<begin>2014-02-02</begin>
						<end></end>
					</TimeSpan>
					<styleUrl>branch_style2</styleUrl>
					<LineString>
						<tessellate>1</tessellate>
						<altitudeMode>relativeToGround</altitudeMode>
						<coordinates>102.21971857772024,2.6922686494181476,91935.64026997917 102.24103984757346,2.6743993208655277,94338.22500236795						</coordinates>
					</LineString>
				</Placemark>
				<Placemark>
					<TimeSpan>
						<begin>2014-02-12</begin>
						<end></end>
					</TimeSpan>
					<styleUrl>branch_style2</styleUrl>
					<LineString>
						<tessellate>1</tessellate>
						<altitudeMode>relativeToGround</altitudeMode>
						<coordinates>102.24103984757346,2.6743993208655277,94338.22500236795 102.26236158691279,2.6565299960626505,96642.74505180208						</coordinates>
					</LineString>
				</Placemark>
				<Placemark>
					<TimeSpan>
						<begin>2014-02-21</begin>
						<end></end>
					</TimeSpan>
					<styleUrl>branch_style2</styleUrl>
					<LineString>
						<tessellate>1</tessellate>
						<altitudeMode>relativeToGround</altitudeMode>
						<coordinates>102.26236158691279,2.6565299960626505,96642.74505180208 102.28368379160686,2.6386606750271344,98849.2004182816						</coordinates>
					</LineString>
				</Placemark>
				<Placemark>
					<TimeSpan>
						<begin>2014-03-03</begin>
						<end></end>
					</TimeSpan>
					<styleUrl>branch_style2</styleUrl>
					<LineString>
						<tessellate>1</tessellate>
						<altitudeMode>relativeToGround</altitudeMode>
						<coordinates>102.28368379160686,2.6386606750271344,98849.2004182816 102.30500645752451,2.6207913577770823,100957.59110180644						</coordinates>
					</LineString>
				</Placemark>
				<Placemark>
					<TimeSpan>
						<begin>2014-03-12</begin>
						<end></end>
					</TimeSpan>
					<styleUrl>branch_style2</styleUrl>
					<LineString>
						<tessellate>1</tessellate>
						<altitudeMode>relativeToGround</altitudeMode>
						<coordinates>102.30500645752451,2.6207913577770823,100957.59110180644 102.326329580535,2.6029220443311045,102967.91710237667						</coordinates>
					</LineString>
				</Placemark>
				<Placemark>
					<TimeSpan>
						<begin>2014-03-22</begin>
						<end></end>
					</TimeSpan>
					<styleUrl>branch_style2</styleUrl>
					<LineString>
						<tessellate>1</tessellate>
						<altitudeMode>relativeToGround</altitudeMode>
						<coordinates>102.326329580535,2.6029220443311045,102967.91710237667 102.34765315650766,2.5850527347083396,104880.17841999221						</coordinates>
					</LineString>
				</Placemark>
				<Placemark>
					<TimeSpan>
						<begin>2014-04-01</begin>
						<end></end>
					</TimeSpan>
					<styleUrl>branch_style2</styleUrl>
					<LineString>
						<tessellate>1</tessellate>
						<altitudeMode>relativeToGround</altitudeMode>
						<coordinates>102.34765315650766,2.5850527347083396,104880.17841999221 102.36897718131226,2.567183428928477,106694.37505465315						</coordinates>
					</LineString>
				</Placemark>
				<Placemark>
					<TimeSpan>
						<begin>2014-04-10</begin>
						<end></end>
					</TimeSpan>
					<styleUrl>branch_style2</styleUrl>
					<LineString>
						<tessellate>1</tessellate>
						<altitudeMode>relativeToGround</altitudeMode>
						<coordinates>102.36897718131226,2.567183428928477,106694.37505465315 102.39030165081887,2.5493141270117814,108410.50700635943						</coordinates>
					</LineString>
				</Placemark>
				<Placemark>
					<TimeSpan>
						<begin>2014-04-20</begin>
						<end></end>
					</TimeSpan>
					<styleUrl>branch_style2</styleUrl>
					<LineString>
						<tessellate>1</tessellate>
						<altitudeMode>relativeToGround</altitudeMode>
						<coordinates>102.39030165081887,2.5493141270117814,108410.50700635943 102.41162656089784,2.531444828979119,110028.57427511105						</coordinates>
					</LineString>
				</Placemark>
				<Placemark>
					<TimeSpan>
						<begin>2014-04-30</begin>
						<end></end>
					</TimeSpan>
					<styleUrl>branch_style2</styleUrl>
					<LineString>
						<tessellate>1</tessellate>
						<altitudeMode>relativeToGround</altitudeMode>
						<coordinates>102.41162656089784,2.531444828979119,110028.57427511105 102.43295190741986,2.5135755348519853,111548.57686090804						</coordinates>
					</LineString>
				</Placemark>
				<Placemark>
					<TimeSpan>
						<begin>2014-05-09</begin>
						<end></end>
					</TimeSpan>
					<styleUrl>branch_style2</styleUrl>
					<LineString>
						<tessellate>1</tessellate>
						<altitudeMode>relativeToGround</altitudeMode>
						<coordinates>102.43295190741986,2.5135755348519853,111548.57686090804 102.4542776862562,2.495706244652532,112970.51476375037						</coordinates>
					</LineString>
				</Placemark>
				<Placemark>
					<TimeSpan>
						<begin>2014-05-19</begin>
						<end></end>
					</TimeSpan>
					<styleUrl>branch_style2</styleUrl>
					<LineString>
						<tessellate>1</tessellate>
						<altitudeMode>relativeToGround</altitudeMode>
						<coordinates>102.4542776862562,2.495706244652532,112970.51476375037 102.47560389327825,2.477836958403601,114294.3879836381						</coordinates>
					</LineString>
				</Placemark>
				<Placemark>
					<TimeSpan>
						<begin>2014-05-28</begin>
						<end></end>
					</TimeSpan>
					<styleUrl>branch_style2</styleUrl>
					<LineString>
						<tessellate>1</tessellate>
						<altitudeMode>relativeToGround</altitudeMode>
						<coordinates>102.47560389327825,2.477836958403601,114294.3879836381 102.4969305243581,2.459967676128755,115520.19652057116						</coordinates>
					</LineString>
				</Placemark>
				<Placemark>
					<TimeSpan>
						<begin>2014-06-07</begin>
						<end></end>
					</TimeSpan>
					<styleUrl>branch_style2</styleUrl>
					<LineString>
						<tessellate>1</tessellate>
						<altitudeMode>relativeToGround</altitudeMode>
						<coordinates>102.4969305243581,2.459967676128755,115520.19652057116 102.51825757536828,2.442098397852313,116647.94037454955						</coordinates>
					</LineString>
				</Placemark>
				<Placemark>
					<TimeSpan>
						<begin>2014-06-17</begin>
						<end></end>
					</TimeSpan>
					<styleUrl>branch_style2</styleUrl>
					<LineString>
						<tessellate>1</tessellate>
						<altitudeMode>relativeToGround</altitudeMode>
						<coordinates>102.51825757536828,2.442098397852313,116647.94037454955 102.53958504218177,2.4242291235993867,117677.61954557333						</coordinates>
					</LineString>
				</Placemark>
				<Placemark>
					<TimeSpan>
						<begin>2014-06-26</begin>
						<end></end>
					</TimeSpan>
					<styleUrl>branch_style2</styleUrl>
					<LineString>
						<tessellate>1</tessellate>
						<altitudeMode>relativeToGround</altitudeMode>
						<coordinates>102.53958504218177,2.4242291235993867,117677.61954557333 102.56091292067214,2.4063598533959225,118609.23403364244						</coordinates>
					</LineString>
				</Placemark>
				<Placemark>
					<TimeSpan>
						<begin>2014-07-06</begin>
						<end></end>
					</TimeSpan>
					<styleUrl>branch_style2</styleUrl>
					<LineString>
						<tessellate>1</tessellate>
						<altitudeMode>relativeToGround</altitudeMode>
						<coordinates>102.56091292067214,2.4063598533959225,118609.23403364244 102.58224120671348,2.3884905872687416,119442.78383875692						</coordinates>
					</LineString>
				</Placemark>
				<Placemark>
					<TimeSpan>
						<begin>2014-07-16</begin>
						<end></end>
					</TimeSpan>
					<styleUrl>branch_style2</styleUrl>
					<LineString>
						<tessellate>1</tessellate>
						<altitudeMode>relativeToGround</altitudeMode>
						<coordinates>102.58224120671348,2.3884905872687416,119442.78383875692 102.60356989618055,2.3706213252455863,120178.26896091677						</coordinates>
					</LineString>
				</Placemark>
				<Placemark>
					<TimeSpan>
						<begin>2014-07-25</begin>
						<end></end>
					</TimeSpan>
					<styleUrl>branch_style2</styleUrl>
					<LineString>
						<tessellate>1</tessellate>
						<altitudeMode>relativeToGround</altitudeMode>
						<coordinates>102.60356989618055,2.3706213252455863,120178.26896091677 102.6248989849488,2.352752067355169,120815.68940012195						</coordinates>
					</LineString>
				</Placemark>
				<Placemark>
					<TimeSpan>
						<begin>2014-08-04</begin>
						<end></end>
					</TimeSpan>
					<styleUrl>branch_style2</styleUrl>
					<LineString>
						<tessellate>1</tessellate>
						<altitudeMode>relativeToGround</altitudeMode>
						<coordinates>102.6248989849488,2.352752067355169,120815.68940012195 102.64622846889428,2.334882813627222,121355.0451563725						</coordinates>
					</LineString>
				</Placemark>
				<Placemark>
					<TimeSpan>
						<begin>2014-08-13</begin>
						<end></end>
					</TimeSpan>
					<styleUrl>branch_style2</styleUrl>
					<LineString>
						<tessellate>1</tessellate>
						<altitudeMode>relativeToGround</altitudeMode>
						<coordinates>102.64622846889428,2.334882813627222,121355.0451563725 102.66755834389403,2.3170135640925573,121796.33622966838						</coordinates>
					</LineString>
				</Placemark>
				<Placemark>
					<TimeSpan>
						<begin>2014-08-23</begin>
						<end></end>
					</TimeSpan>
					<styleUrl>branch_style2</styleUrl>
					<LineString>
						<tessellate>1</tessellate>
						<altitudeMode>relativeToGround</altitudeMode>
						<coordinates>102.66755834389403,2.3170135640925573,121796.33622966838 102.68888860582581,2.299144318783122,122139.56262000964						</coordinates>
					</LineString>
				</Placemark>
				<Placemark>
					<TimeSpan>
						<begin>2014-09-02</begin>
						<end></end>
					</TimeSpan>
					<styleUrl>branch_style2</styleUrl>
					<LineString>
						<tessellate>1</tessellate>
						<altitudeMode>relativeToGround</altitudeMode>
						<coordinates>102.68888860582581,2.299144318783122,122139.56262000964 102.71021925056812,2.281275077732065,122384.72432739624						</coordinates>
					</LineString>
				</Placemark>
				<Placemark>
					<TimeSpan>
						<begin>2014-09-11</begin>
						<end></end>
					</TimeSpan>
					<styleUrl>branch_style2</styleUrl>
					<LineString>
						<tessellate>1</tessellate>
						<altitudeMode>relativeToGround</altitudeMode>
						<coordinates>102.71021925056812,2.281275077732065,122384.72432739624 102.73155027400051,2.263405840973807,122531.82135182823						</coordinates>
					</LineString>
				</Placemark>
				<Placemark>
					<TimeSpan>
						<begin>2014-09-21</begin>
						<end></end>
					</TimeSpan>
					<styleUrl>branch_style2</styleUrl>
					<LineString>
						<tessellate>1</tessellate>
						<altitudeMode>relativeToGround</altitudeMode>
						<coordinates>102.73155027400051,2.263405840973807,122531.82135182823 102.75288167200351,2.2455366085441133,122580.85369330556						</coordinates>
					</LineString>
				</Placemark>
				<Placemark>
					<TimeSpan>
						<begin>2014-10-01</begin>
						<end></end>
					</TimeSpan>
					<styleUrl>branch_style2</styleUrl>
					<LineString>
						<tessellate>1</tessellate>
						<altitudeMode>relativeToGround</altitudeMode>
						<coordinates>102.75288167200351,2.2455366085441133,122580.85369330556 102.77421344045868,2.2276673804801757,122531.82135182821						</coordinates>
					</LineString>
				</Placemark>
				<Placemark>
					<TimeSpan>
						<begin>2014-10-10</begin>
						<end></end>
					</TimeSpan>
					<styleUrl>branch_style2</styleUrl>
					<LineString>
						<tessellate>1</tessellate>
						<altitudeMode>relativeToGround</altitudeMode>
						<coordinates>102.77421344045868,2.2276673804801757,122531.82135182821 102.79554557524884,2.2097981568207006,122384.72432739625						</coordinates>
					</LineString>
				</Placemark>
				<Placemark>
					<TimeSpan>
						<begin>2014-10-20</begin>
						<end></end>
					</TimeSpan>
					<styleUrl>branch_style2</styleUrl>
					<LineString>
						<tessellate>1</tessellate>
						<altitudeMode>relativeToGround</altitudeMode>
						<coordinates>102.79554557524884,2.2097981568207006,122384.72432739625 102.81687807225798,2.1919289376060034,122139.56262000964						</coordinates>
					</LineString>
				</Placemark>
				<Placemark>
					<TimeSpan>
						<begin>2014-10-30</begin>
						<end></end>
					</TimeSpan>
					<styleUrl>branch_style2</styleUrl>
					<LineString>
						<tessellate>1</tessellate>
						<altitudeMode>relativeToGround</altitudeMode>
						<coordinates>102.81687807225798,2.1919289376060034,122139.56262000964 102.83821092737128,2.1740597228781082,121796.33622966838						</coordinates>
					</LineString>
				</Placemark>
				<Placemark>
					<TimeSpan>
						<begin>2014-11-08</begin>
						<end></end>
					</TimeSpan>
					<styleUrl>branch_style2</styleUrl>
					<LineString>
						<tessellate>1</tessellate>
						<altitudeMode>relativeToGround</altitudeMode>
						<coordinates>102.83821092737128,2.1740597228781082,121796.33622966838 102.85954413647546,2.1561905126808645,121355.04515637248						</coordinates>
					</LineString>
				</Placemark>
				<Placemark>
					<TimeSpan>
						<begin>2014-11-18</begin>
						<end></end>
					</TimeSpan>
					<styleUrl>branch_style2</styleUrl>
					<LineString>
						<tessellate>1</tessellate>
						<altitudeMode>relativeToGround</altitudeMode>
						<coordinates>102.85954413647546,2.1561905126808645,121355.04515637248 102.88087769545866,2.138321307060064,120815.68940012198						</coordinates>
					</LineString>
				</Placemark>
				<Placemark>
					<TimeSpan>
						<begin>2014-11-27</begin>
						<end></end>
					</TimeSpan>
					<styleUrl>branch_style2</styleUrl>
					<LineString>
						<tessellate>1</tessellate>
						<altitudeMode>relativeToGround</altitudeMode>
						<coordinates>102.88087769545866,2.138321307060064,120815.68940012198 102.90221160021069,2.120452106063578,120178.26896091676						</coordinates>
					</LineString>
				</Placemark>
				<Placemark>
					<TimeSpan>
						<begin>2014-12-07</begin>
						<end></end>
					</TimeSpan>
					<styleUrl>branch_style2</styleUrl>
					<LineString>
						<tessellate>1</tessellate>
						<altitudeMode>relativeToGround</altitudeMode>
						<coordinates>102.90221160021069,2.120452106063578,120178.26896091676 102.9235458466232,2.1025829097414968,119442.7838387569						</coordinates>
					</LineString>
				</Placemark>
				<Placemark>
					<TimeSpan>
						<begin>2014-12-17</begin>
						<end></end>
					</TimeSpan>
					<styleUrl>branch_style2</styleUrl>
					<LineString>
						<tessellate>1</tessellate>
						<altitudeMode>relativeToGround</altitudeMode>
						<coordinates>102.9235458466232,2.1025829097414968,119442.7838387569 102.94488043058956,2.0847137181462934,118609.23403364248						</coordinates>
					</LineString>
				</Placemark>
				<Placemark>
					<TimeSpan>
						<begin>2014-12-26</begin>
						<end></end>
					</TimeSpan>
					<styleUrl>branch_style2</styleUrl>
					<LineString>
						<tessellate>1</tessellate>
						<altitudeMode>relativeToGround</altitudeMode>
						<coordinates>102.94488043058956,2.0847137181462934,118609.23403364248 102.96621534800518,2.066844531332995,117677.61954557334						</coordinates>
					</LineString>
				</Placemark>
				<Placemark>
					<TimeSpan>
						<begin>2015-01-05</begin>
						<end></end>
					</TimeSpan>
					<styleUrl>branch_style2</styleUrl>
					<LineString>
						<tessellate>1</tessellate>
						<altitudeMode>relativeToGround</altitudeMode>
						<coordinates>102.96621534800518,2.066844531332995,117677.61954557334 102.98755059476778,2.0489753493593765,116647.94037454957						</coordinates>
					</LineString>
				</Placemark>
				<Placemark>
					<TimeSpan>
						<begin>2015-01-15</begin>
						<end></end>
					</TimeSpan>
					<styleUrl>branch_style2</styleUrl>
					<LineString>
						<tessellate>1</tessellate>
						<altitudeMode>relativeToGround</altitudeMode>
						<coordinates>102.98755059476778,2.0489753493593765,116647.94037454957 103.00888616677747,2.0311061722861683,115520.19652057113						</coordinates>
					</LineString>
				</Placemark>
				<Placemark>
					<TimeSpan>
						<begin>2015-01-24</begin>
						<end></end>
					</TimeSpan>
					<styleUrl>branch_style2</styleUrl>
					<LineString>
						<tessellate>1</tessellate>
						<altitudeMode>relativeToGround</altitudeMode>
						<coordinates>103.00888616677747,2.0311061722861683,115520.19652057113 103.03022205993678,2.013237000177294,114294.38798363812						</coordinates>
					</LineString>
				</Placemark>
				<Placemark>
					<TimeSpan>
						<begin>2015-02-03</begin>
						<end></end>
					</TimeSpan>
					<styleUrl>branch_style2</styleUrl>
					<LineString>
						<tessellate>1</tessellate>
						<altitudeMode>relativeToGround</altitudeMode>
						<coordinates>103.03022205993678,2.013237000177294,114294.38798363812 103.05155827015108,1.9953678331001288,112970.5147637504						</coordinates>
					</LineString>
				</Placemark>
				<Placemark>
					<TimeSpan>
						<begin>2015-02-12</begin>
						<end></end>
					</TimeSpan>
					<styleUrl>branch_style2</styleUrl>
					<LineString>
						<tessellate>1</tessellate>
						<altitudeMode>relativeToGround</altitudeMode>
						<coordinates>103.05155827015108,1.9953678331001288,112970.5147637504 103.0728947933288,1.9774986711257827,111548.57686090804						</coordinates>
					</LineString>
				</Placemark>
				<Placemark>
					<TimeSpan>
						<begin>2015-02-22</begin>
						<end></end>
					</TimeSpan>
					<styleUrl>branch_style2</styleUrl>
					<LineString>
						<tessellate>1</tessellate>
						<altitudeMode>relativeToGround</altitudeMode>
						<coordinates>103.0728947933288,1.9774986711257827,111548.57686090804 103.09423162538164,1.959629514329427,110028.57427511108						</coordinates>
					</LineString>
				</Placemark>
				<Placemark>
					<TimeSpan>
						<begin>2015-03-04</begin>
						<end></end>
					</TimeSpan>
					<styleUrl>branch_style2</styleUrl>
					<LineString>
						<tessellate>1</tessellate>
						<altitudeMode>relativeToGround</altitudeMode>
						<coordinates>103.09423162538164,1.959629514329427,110028.57427511108 103.11556876222495,1.9417603627906466,108410.50700635943						</coordinates>
					</LineString>
				</Placemark>
				<Placemark>
					<TimeSpan>
						<begin>2015-03-13</begin>
						<end></end>
					</TimeSpan>
					<styleUrl>branch_style2</styleUrl>
					<LineString>
						<tessellate>1</tessellate>
						<altitudeMode>relativeToGround</altitudeMode>
						<coordinates>103.11556876222495,1.9417603627906466,108410.50700635943 103.13690619977805,1.9238912165938475,106694.37505465315						</coordinates>
					</LineString>
				</Placemark>
				<Placemark>
					<TimeSpan>
						<begin>2015-03-23</begin>
						<end></end>
					</TimeSpan>
					<styleUrl>branch_style2</styleUrl>
					<LineString>
						<tessellate>1</tessellate>
						<altitudeMode>relativeToGround</altitudeMode>
						<coordinates>103.13690619977805,1.9238912165938475,106694.37505465315 103.15824393396444,1.9060220758287034,104880.17841999221						</coordinates>
					</LineString>
				</Placemark>
				<Placemark>
					<TimeSpan>
						<begin>2015-04-02</begin>
						<end></end>
					</TimeSpan>
					<styleUrl>branch_style2</styleUrl>
					<LineString>
						<tessellate>1</tessellate>
						<altitudeMode>relativeToGround</altitudeMode>
						<coordinates>103.15824393396444,1.9060220758287034,104880.17841999221 103.17958196071258,1.8881529405906683,102967.91710237667						</coordinates>
					</LineString>
				</Placemark>
				<Placemark>
					<TimeSpan>
						<begin>2015-04-11</begin>
						<end></end>
					</TimeSpan>
					<styleUrl>branch_style2</styleUrl>
					<LineString>
						<tessellate>1</tessellate>
						<altitudeMode>relativeToGround</altitudeMode>
						<coordinates>103.17958196071258,1.8881529405906683,102967.91710237667 103.20092027595598,1.8702838109815552,100957.59110180647						</coordinates>
					</LineString>
				</Placemark>
				<Placemark>
					<TimeSpan>
						<begin>2015-04-21</begin>
						<end></end>
					</TimeSpan>
					<styleUrl>branch_style2</styleUrl>
					<LineString>
						<tessellate>1</tessellate>
						<altitudeMode>relativeToGround</altitudeMode>
						<coordinates>103.20092027595598,1.8702838109815552,100957.59110180647 103.222258875634,1.8524146871101916,98849.20041828157						</coordinates>
					</LineString>
				</Placemark>
				<Placemark>
					<TimeSpan>
						<begin>2015-04-30</begin>
						<end></end>
					</TimeSpan>
					<styleUrl>branch_style2</styleUrl>
					<LineString>
						<tessellate>1</tessellate>
						<altitudeMode>relativeToGround</altitudeMode>
						<coordinates>103.222258875634,1.8524146871101916,98849.20041828157 103.2435977556924,1.834545569093172,96642.74505180214						</coordinates>
					</LineString>
				</Placemark>
				<Placemark>
					<TimeSpan>
						<begin>2015-05-10</begin>
						<end></end>
					</TimeSpan>
					<styleUrl>branch_style2</styleUrl>
					<LineString>
						<tessellate>1</tessellate>
						<altitudeMode>relativeToGround</altitudeMode>
						<coordinates>103.2435977556924,1.834545569093172,96642.74505180214 103.26493691208412,1.8166764570557234,94338.22500236798						</coordinates>
					</LineString>
				</Placemark>
				<Placemark>
					<TimeSpan>
						<begin>2015-05-20</begin>
						<end></end>
					</TimeSpan>
					<styleUrl>branch_style2</styleUrl>
					<LineString>
						<tessellate>1</tessellate>
						<altitudeMode>relativeToGround</altitudeMode>
						<coordinates>103.26493691208412,1.8166764570557234,94338.22500236798 103.2862763407702,1.7988073511326972,91935.64026997914						</coordinates>
					</LineString>
				</Placemark>
				<Placemark>
					<TimeSpan>
						<begin>2015-05-29</begin>
						<end></end>
					</TimeSpan>
					<styleUrl>branch_style2</styleUrl>
					<LineString>
						<tessellate>1</tessellate>
						<altitudeMode>relativeToGround</altitudeMode>
						<coordinates>103.2862763407702,1.7988073511326972,91935.64026997914 103.30761603772044,1.7809382514697285,89434.99085463578						</coordinates>
					</LineString>
				</Placemark>
				<Placemark>
					<TimeSpan>
						<begin>2015-06-08</begin>
						<end></end>
					</TimeSpan>
					<styleUrl>branch_style2</styleUrl>
					<LineString>
						<tessellate>1</tessellate>
						<altitudeMode>relativeToGround</altitudeMode>
						<coordinates>103.30761603772044,1.7809382514697285,89434.99085463578 103.32895599891472,1.76306915822458,86836.27675633767						</coordinates>
					</LineString>
				</Placemark>
				<Placemark>
					<TimeSpan>
						<begin>2015-06-18</begin>
						<end></end>
					</TimeSpan>
					<styleUrl>branch_style2</styleUrl>
					<LineString>
						<tessellate>1</tessellate>
						<altitudeMode>relativeToGround</altitudeMode>
						<coordinates>103.32895599891472,1.76306915822458,86836.27675633767 103.35029622034455,1.7452000715687281,84139.49797508493						</coordinates>
					</LineString>
				</Placemark>
				<Placemark>
					<TimeSpan>
						<begin>2015-06-27</begin>
						<end></end>
					</TimeSpan>
					<styleUrl>branch_style2</styleUrl>
					<LineString>
						<tessellate>1</tessellate>
						<altitudeMode>relativeToGround</altitudeMode>
						<coordinates>103.35029622034455,1.7452000715687281,84139.49797508493 103.3716366980142,1.7273309916892294,81344.65451087756						</coordinates>
					</LineString>
				</Placemark>
				<Placemark>
					<TimeSpan>
						<begin>2015-07-07</begin>
						<end></end>
					</TimeSpan>
					<styleUrl>branch_style2</styleUrl>
					<LineString>
						<tessellate>1</tessellate>
						<altitudeMode>relativeToGround</altitudeMode>
						<coordinates>103.3716366980142,1.7273309916892294,81344.65451087756 103.39297742794285,1.709461918790949,78451.74636371556						</coordinates>
					</LineString>
				</Placemark>
				<Placemark>
					<TimeSpan>
						<begin>2015-07-17</begin>
						<end></end>
					</TimeSpan>
					<styleUrl>branch_style2</styleUrl>
					<LineString>
						<tessellate>1</tessellate>
						<altitudeMode>relativeToGround</altitudeMode>
						<coordinates>103.39297742794285,1.709461918790949,78451.74636371556 103.41431840616687,1.6915928530992295,75460.77353359893						</coordinates>
					</LineString>
				</Placemark>
				<Placemark>
					<TimeSpan>
						<begin>2015-07-26</begin>
						<end></end>
					</TimeSpan>
					<styleUrl>branch_style2</styleUrl>
					<LineString>
						<tessellate>1</tessellate>
						<altitudeMode>relativeToGround</altitudeMode>
						<coordinates>103.41431840616687,1.6915928530992295,75460.77353359893 103.43565962874227,1.6737237948631276,72371.7360205276						</coordinates>
					</LineString>
				</Placemark>
				<Placemark>
					<TimeSpan>
						<begin>2015-08-05</begin>
						<end></end>
					</TimeSpan>
					<styleUrl>branch_style2</styleUrl>
					<LineString>
						<tessellate>1</tessellate>
						<altitudeMode>relativeToGround</altitudeMode>
						<coordinates>103.43565962874227,1.6737237948631276,72371.7360205276 103.45700109174825,1.6558547443593645,69184.63382450171						</coordinates>
					</LineString>
				</Placemark>
				<Placemark>
					<TimeSpan>
						<begin>2015-08-14</begin>
						<end></end>
					</TimeSpan>
					<styleUrl>branch_style2</styleUrl>
					<LineString>
						<tessellate>1</tessellate>
						<altitudeMode>relativeToGround</altitudeMode>
						<coordinates>103.45700109174825,1.6558547443593645,69184.63382450171 103.47834279129125,1.6379857018972075,65899.46694552107						</coordinates>
					</LineString>
				</Placemark>
				<Placemark>
					<TimeSpan>
						<begin>2015-08-24</begin>
						<end></end>
					</TimeSpan>
					<styleUrl>branch_style2</styleUrl>
					<LineString>
						<tessellate>1</tessellate>
						<altitudeMode>relativeToGround</altitudeMode>
						<coordinates>103.47834279129125,1.6379857018972075,65899.46694552107 103.49968472350989,1.6201166678245744,62516.23538358585						</coordinates>
					</LineString>
				</Placemark>
				<Placemark>
					<TimeSpan>
						<begin>2015-09-03</begin>
						<end></end>
					</TimeSpan>
					<styleUrl>branch_style2</styleUrl>
					<LineString>
						<tessellate>1</tessellate>
						<altitudeMode>relativeToGround</altitudeMode>
						<coordinates>103.49968472350989,1.6201166678245744,62516.23538358585 103.52102688458167,1.6022476425357617,59034.939138696005						</coordinates>
					</LineString>
				</Placemark>
				<Placemark>
					<TimeSpan>
						<begin>2015-09-12</begin>
						<end></end>
					</TimeSpan>
					<styleUrl>branch_style2</styleUrl>
					<LineString>
						<tessellate>1</tessellate>
						<altitudeMode>relativeToGround</altitudeMode>
						<coordinates>103.52102688458167,1.6022476425357617,59034.939138696005 103.54236927073131,1.5843786264813846,55455.57821085147						</coordinates>
					</LineString>
				</Placemark>
				<Placemark>
					<TimeSpan>
						<begin>2015-09-22</begin>
						<end></end>
					</TimeSpan>
					<styleUrl>branch_style2</styleUrl>
					<LineString>
						<tessellate>1</tessellate>
						<altitudeMode>relativeToGround</altitudeMode>
						<coordinates>103.54236927073131,1.5843786264813846,55455.57821085147 103.56371187824134,1.5665096201813744,51778.1526000523						</coordinates>
					</LineString>
				</Placemark>
				<Placemark>
					<TimeSpan>
						<begin>2015-10-02</begin>
						<end></end>
					</TimeSpan>
					<styleUrl>branch_style2</styleUrl>
					<LineString>
						<tessellate>1</tessellate>
						<altitudeMode>relativeToGround</altitudeMode>
						<coordinates>103.56371187824134,1.5665096201813744,51778.1526000523 103.5850547034669,1.548640624242304,48002.66230629844						</coordinates>
					</LineString>
				</Placemark>
				<Placemark>
					<TimeSpan>
						<begin>2015-10-11</begin>
						<end></end>
					</TimeSpan>
					<styleUrl>branch_style2</styleUrl>
					<LineString>
						<tessellate>1</tessellate>
						<altitudeMode>relativeToGround</altitudeMode>
						<coordinates>103.5850547034669,1.548640624242304,48002.66230629844 103.60639774285553,1.5307716393810222,44129.10732959001						</coordinates>
					</LineString>
				</Placemark>
				<Placemark>
					<TimeSpan>
						<begin>2015-10-21</begin>
						<end></end>
					</TimeSpan>
					<styleUrl>branch_style2</styleUrl>
					<LineString>
						<tessellate>1</tessellate>
						<altitudeMode>relativeToGround</altitudeMode>
						<coordinates>103.60639774285553,1.5307716393810222,44129.10732959001 103.62774099297461,1.5129026664577347,40157.48766992689						</coordinates>
					</LineString>
				</Placemark>
				<Placemark>
					<TimeSpan>
						<begin>2015-10-30</begin>
						<end></end>
					</TimeSpan>
					<styleUrl>branch_style2</styleUrl>
					<LineString>
						<tessellate>1</tessellate>
						<altitudeMode>relativeToGround</altitudeMode>
						<coordinates>103.62774099297461,1.5129026664577347,40157.48766992689 103.64908445055174,1.495033706523789,36087.80332730914						</coordinates>
					</LineString>
				</Placemark>
				<Placemark>
					<TimeSpan>
						<begin>2015-11-09</begin>
						<end></end>
					</TimeSpan>
					<styleUrl>branch_style2</styleUrl>
					<LineString>
						<tessellate>1</tessellate>
						<altitudeMode>relativeToGround</altitudeMode>
						<coordinates>103.64908445055174,1.495033706523789,36087.80332730914 103.67042811253462,1.4771647608933556,31920.054301736818						</coordinates>
					</LineString>
				</Placemark>
				<Placemark>
					<TimeSpan>
						<begin>2015-11-19</begin>
						<end></end>
					</TimeSpan>
					<styleUrl>branch_style2</styleUrl>
					<LineString>
						<tessellate>1</tessellate>
						<altitudeMode>relativeToGround</altitudeMode>
						<coordinates>103.67042811253462,1.4771647608933556,31920.054301736818 103.69177197618524,1.459295831256065,27654.240593209746						</coordinates>
					</LineString>
				</Placemark>
				<Placemark>
					<TimeSpan>
						<begin>2015-11-28</begin>
						<end></end>
					</TimeSpan>
					<styleUrl>branch_style2</styleUrl>
					<LineString>
						<tessellate>1</tessellate>
						<altitudeMode>relativeToGround</altitudeMode>
						<coordinates>103.69177197618524,1.459295831256065,27654.240593209746 103.71311603923749,1.441426919864738,23290.362201728043						</coordinates>
					</LineString>
				</Placemark>
				<Placemark>
					<TimeSpan>
						<begin>2015-12-08</begin>
						<end></end>
					</TimeSpan>
					<styleUrl>branch_style2</styleUrl>
					<LineString>
						<tessellate>1</tessellate>
						<altitudeMode>relativeToGround</altitudeMode>
						<coordinates>103.71311603923749,1.441426919864738,23290.362201728043 103.73446030017978,1.423558029873302,18828.41912729171						</coordinates>
					</LineString>
				</Placemark>
				<Placemark>
					<TimeSpan>
						<begin>2015-12-18</begin>
						<end></end>
					</TimeSpan>
					<styleUrl>branch_style2</styleUrl>
					<LineString>
						<tessellate>1</tessellate>
						<altitudeMode>relativeToGround</altitudeMode>
						<coordinates>103.73446030017978,1.423558029873302,18828.41912729171 103.75580475882158,1.405689166012625,14268.411369900801						</coordinates>
					</LineString>
				</Placemark>
				<Placemark>
					<TimeSpan>
						<begin>2015-12-27</begin>
						<end></end>
					</TimeSpan>
					<styleUrl>branch_style2</styleUrl>
					<LineString>
						<tessellate>1</tessellate>
						<altitudeMode>relativeToGround</altitudeMode>
						<coordinates>103.75580475882158,1.405689166012625,14268.411369900801 103.7771494176138,1.3878203361674568,9610.338929555204						</coordinates>
					</LineString>
				</Placemark>
				<Placemark>
					<TimeSpan>
						<begin>2016-01-06</begin>
						<end></end>
					</TimeSpan>
					<styleUrl>branch_style2</styleUrl>
					<LineString>
						<tessellate>1</tessellate>
						<altitudeMode>relativeToGround</altitudeMode>
						<coordinates>103.7771494176138,1.3878203361674568,9610.338929555204 103.79849428561172,1.3699515561072626,4854.201806254918						</coordinates>
					</LineString>
				</Placemark>
				<Placemark>
					<TimeSpan>
						<begin>2016-01-16</begin>
						<end></end>
					</TimeSpan>
					<styleUrl>branch_style2</styleUrl>
					<LineString>
						<tessellate>1</tessellate>
						<altitudeMode>relativeToGround</altitudeMode>
						<coordinates>103.79849428561172,1.3699515561072626,4854.201806254918 103.81983947753906,1.3520829677581787,5.820766091346741E-11						</coordinates>
					</LineString>
				</Placemark>
			</Folder>
			<Folder>
				<name>SG:MY</name>
				<Placemark>
					<TimeSpan>
						<begin>2010-12-17</begin>
						<end></end>
					</TimeSpan>
					<styleUrl>branch_style3</styleUrl>
					<LineString>
						<tessellate>1</tessellate>
						<altitudeMode>relativeToGround</altitudeMode>
						<coordinates>103.81983947753906,1.3520829677581787,0.0 103.79850521129227,1.3699520744934492,4854.201806254887						</coordinates>
					</LineString>
				</Placemark>
				<Placemark>
					<TimeSpan>
						<begin>2010-12-19</begin>
						<end></end>
					</TimeSpan>
					<styleUrl>branch_style3</styleUrl>
					<LineString>
						<tessellate>1</tessellate>
						<altitudeMode>relativeToGround</altitudeMode>
						<coordinates>103.79850521129227,1.3699520744934492,4854.201806254887 103.77717089620154,1.3878211809423786,9610.33892955513						</coordinates>
					</LineString>
				</Placemark>
				<Placemark>
					<TimeSpan>
						<begin>2010-12-21</begin>
						<end></end>
					</TimeSpan>
					<styleUrl>branch_style3</styleUrl>
					<LineString>
						<tessellate>1</tessellate>
						<altitudeMode>relativeToGround</altitudeMode>
						<coordinates>103.77717089620154,1.3878211809423786,9610.33892955513 103.75583653643497,1.405690287127297,14268.411369900728						</coordinates>
					</LineString>
				</Placemark>
				<Placemark>
					<TimeSpan>
						<begin>2010-12-23</begin>
						<end></end>
					</TimeSpan>
					<styleUrl>branch_style3</styleUrl>
					<LineString>
						<tessellate>1</tessellate>
						<altitudeMode>relativeToGround</altitudeMode>
						<coordinates>103.75583653643497,1.405690287127297,14268.411369900728 103.73450213616107,1.4235593930709947,18828.419127291683						</coordinates>
					</LineString>
				</Placemark>
				<Placemark>
					<TimeSpan>
						<begin>2010-12-25</begin>
						<end></end>
					</TimeSpan>
					<styleUrl>branch_style3</styleUrl>
					<LineString>
						<tessellate>1</tessellate>
						<altitudeMode>relativeToGround</altitudeMode>
						<coordinates>103.73450213616107,1.4235593930709947,18828.419127291683 103.71316769954896,1.4414284987967358,23290.362201727992						</coordinates>
					</LineString>
				</Placemark>
				<Placemark>
					<TimeSpan>
						<begin>2010-12-27</begin>
						<end></end>
					</TimeSpan>
					<styleUrl>branch_style3</styleUrl>
					<LineString>
						<tessellate>1</tessellate>
						<altitudeMode>relativeToGround</altitudeMode>
						<coordinates>103.71316769954896,1.4414284987967358,23290.362201727992 103.69183323076822,1.459297604328273,27654.24059320966						</coordinates>
					</LineString>
				</Placemark>
				<Placemark>
					<TimeSpan>
						<begin>2010-12-29</begin>
						<end></end>
					</TimeSpan>
					<styleUrl>branch_style3</styleUrl>
					<LineString>
						<tessellate>1</tessellate>
						<altitudeMode>relativeToGround</altitudeMode>
						<coordinates>103.69183323076822,1.459297604328273,27654.24059320966 103.67049873398918,1.4771667096898644,31920.054301736676						</coordinates>
					</LineString>
				</Placemark>
				<Placemark>
					<TimeSpan>
						<begin>2011-01-01</begin>
						<end></end>
					</TimeSpan>
					<styleUrl>branch_style3</styleUrl>
					<LineString>
						<tessellate>1</tessellate>
						<altitudeMode>relativeToGround</altitudeMode>
						<coordinates>103.67049873398918,1.4771667096898644,31920.054301736676 103.6491642133825,1.4950358149062888,36087.803327309055						</coordinates>
					</LineString>
				</Placemark>
				<Placemark>
					<TimeSpan>
						<begin>2011-01-03</begin>
						<end></end>
					</TimeSpan>
					<styleUrl>branch_style3</styleUrl>
					<LineString>
						<tessellate>1</tessellate>
						<altitudeMode>relativeToGround</altitudeMode>
						<coordinates>103.6491642133825,1.4950358149062888,36087.803327309055 103.62782967311962,1.5129049200028626,40157.48766992679						</coordinates>
					</LineString>
				</Placemark>
				<Placemark>
					<TimeSpan>
						<begin>2011-01-05</begin>
						<end></end>
					</TimeSpan>
					<styleUrl>branch_style3</styleUrl>
					<LineString>
						<tessellate>1</tessellate>
						<altitudeMode>relativeToGround</altitudeMode>
						<coordinates>103.62782967311962,1.5129049200028626,40157.48766992679 103.60649511737246,1.5307740250054582,44129.107329589875						</coordinates>
					</LineString>
				</Placemark>
				<Placemark>
					<TimeSpan>
						<begin>2011-01-07</begin>
						<end></end>
					</TimeSpan>
					<styleUrl>branch_style3</styleUrl>
					<LineString>
						<tessellate>1</tessellate>
						<altitudeMode>relativeToGround</altitudeMode>
						<coordinates>103.60649511737246,1.5307740250054582,44129.107329589875 103.58516055031363,1.5486431299405217,48002.66230629833						</coordinates>
					</LineString>
				</Placemark>
				<Placemark>
					<TimeSpan>
						<begin>2011-01-09</begin>
						<end></end>
					</TimeSpan>
					<styleUrl>branch_style3</styleUrl>
					<LineString>
						<tessellate>1</tessellate>
						<altitudeMode>relativeToGround</altitudeMode>
						<coordinates>103.58516055031363,1.5486431299405217,48002.66230629833 103.5638259761162,1.566512234835093,51778.152600052126						</coordinates>
					</LineString>
				</Placemark>
				<Placemark>
					<TimeSpan>
						<begin>2011-01-11</begin>
						<end></end>
					</TimeSpan>
					<styleUrl>branch_style3</styleUrl>
					<LineString>
						<tessellate>1</tessellate>
						<altitudeMode>relativeToGround</altitudeMode>
						<coordinates>103.5638259761162,1.566512234835093,51778.152600052126 103.5424913989541,1.584381339716825,55455.57821085128						</coordinates>
					</LineString>
				</Placemark>
				<Placemark>
					<TimeSpan>
						<begin>2011-01-13</begin>
						<end></end>
					</TimeSpan>
					<styleUrl>branch_style3</styleUrl>
					<LineString>
						<tessellate>1</tessellate>
						<altitudeMode>relativeToGround</altitudeMode>
						<coordinates>103.5424913989541,1.584381339716825,55455.57821085128 103.52115682300172,1.6022504446140056,59034.93913869579						</coordinates>
					</LineString>
				</Placemark>
				<Placemark>
					<TimeSpan>
						<begin>2011-01-16</begin>
						<end></end>
					</TimeSpan>
					<styleUrl>branch_style3</styleUrl>
					<LineString>
						<tessellate>1</tessellate>
						<altitudeMode>relativeToGround</altitudeMode>
						<coordinates>103.52115682300172,1.6022504446140056,59034.93913869579 103.4998222524342,1.6201195495555807,62516.23538358567						</coordinates>
					</LineString>
				</Placemark>
				<Placemark>
					<TimeSpan>
						<begin>2011-01-18</begin>
						<end></end>
					</TimeSpan>
					<styleUrl>branch_style3</styleUrl>
					<LineString>
						<tessellate>1</tessellate>
						<altitudeMode>relativeToGround</altitudeMode>
						<coordinates>103.4998222524342,1.6201195495555807,62516.23538358567 103.47848769142738,1.6379886545711744,65899.4669455209						</coordinates>
					</LineString>
				</Placemark>
				<Placemark>
					<TimeSpan>
						<begin>2011-01-20</begin>
						<end></end>
					</TimeSpan>
					<styleUrl>branch_style3</styleUrl>
					<LineString>
						<tessellate>1</tessellate>
						<altitudeMode>relativeToGround</altitudeMode>
						<coordinates>103.47848769142738,1.6379886545711744,65899.4669455209 103.4571531441578,1.6558577596911166,69184.63382450146						</coordinates>
					</LineString>
				</Placemark>
				<Placemark>
					<TimeSpan>
						<begin>2011-01-22</begin>
						<end></end>
					</TimeSpan>
					<styleUrl>branch_style3</styleUrl>
					<LineString>
						<tessellate>1</tessellate>
						<altitudeMode>relativeToGround</altitudeMode>
						<coordinates>103.4571531441578,1.6558577596911166,69184.63382450146 103.43581861480274,1.6737268649464663,72371.7360205274						</coordinates>
					</LineString>
				</Placemark>
				<Placemark>
					<TimeSpan>
						<begin>2011-01-24</begin>
						<end></end>
					</TimeSpan>
					<styleUrl>branch_style3</styleUrl>
					<LineString>
						<tessellate>1</tessellate>
						<altitudeMode>relativeToGround</altitudeMode>
						<coordinates>103.43581861480274,1.6737268649464663,72371.7360205274 103.41448410754025,1.6915959703690386,75460.7735335987						</coordinates>
					</LineString>
				</Placemark>
				<Placemark>
					<TimeSpan>
						<begin>2011-01-26</begin>
						<end></end>
					</TimeSpan>
					<styleUrl>branch_style3</styleUrl>
					<LineString>
						<tessellate>1</tessellate>
						<altitudeMode>relativeToGround</altitudeMode>
						<coordinates>103.41448410754025,1.6915959703690386,75460.7735335987 103.39314962654905,1.7094650759914334,78451.74636371534						</coordinates>
					</LineString>
				</Placemark>
				<Placemark>
					<TimeSpan>
						<begin>2011-01-28</begin>
						<end></end>
					</TimeSpan>
					<styleUrl>branch_style3</styleUrl>
					<LineString>
						<tessellate>1</tessellate>
						<altitudeMode>relativeToGround</altitudeMode>
						<coordinates>103.39314962654905,1.7094650759914334,78451.74636371534 103.37181517600875,1.7273341818470644,81344.65451087736						</coordinates>
					</LineString>
				</Placemark>
				<Placemark>
					<TimeSpan>
						<begin>2011-01-31</begin>
						<end></end>
					</TimeSpan>
					<styleUrl>branch_style3</styleUrl>
					<LineString>
						<tessellate>1</tessellate>
						<altitudeMode>relativeToGround</altitudeMode>
						<coordinates>103.37181517600875,1.7273341818470644,81344.65451087736 103.35048076009964,1.7452032879701904,84139.49797508471						</coordinates>
					</LineString>
				</Placemark>
				<Placemark>
					<TimeSpan>
						<begin>2011-02-02</begin>
						<end></end>
					</TimeSpan>
					<styleUrl>branch_style3</styleUrl>
					<LineString>
						<tessellate>1</tessellate>
						<altitudeMode>relativeToGround</altitudeMode>
						<coordinates>103.35048076009964,1.7452032879701904,84139.49797508471 103.32914638300298,1.7630723943959459,86836.27675633742						</coordinates>
					</LineString>
				</Placemark>
				<Placemark>
					<TimeSpan>
						<begin>2011-02-04</begin>
						<end></end>
					</TimeSpan>
					<styleUrl>branch_style3</styleUrl>
					<LineString>
						<tessellate>1</tessellate>
						<altitudeMode>relativeToGround</altitudeMode>
						<coordinates>103.32914638300298,1.7630723943959459,86836.27675633742 103.30781204890089,1.7809415011603786,89434.9908546355						</coordinates>
					</LineString>
				</Placemark>
				<Placemark>
					<TimeSpan>
						<begin>2011-02-06</begin>
						<end></end>
					</TimeSpan>
					<styleUrl>branch_style3</styleUrl>
					<LineString>
						<tessellate>1</tessellate>
						<altitudeMode>relativeToGround</altitudeMode>
						<coordinates>103.30781204890089,1.7809415011603786,89434.9908546355 103.28647776197634,1.7988106083004824,91935.64026997892						</coordinates>
					</LineString>
				</Placemark>
				<Placemark>
					<TimeSpan>
						<begin>2011-02-08</begin>
						<end></end>
					</TimeSpan>
					<styleUrl>branch_style3</styleUrl>
					<LineString>
						<tessellate>1</tessellate>
						<altitudeMode>relativeToGround</altitudeMode>
						<coordinates>103.28647776197634,1.7988106083004824,91935.64026997892 103.26514352641324,1.8166797158542356,94338.22500236769						</coordinates>
					</LineString>
				</Placemark>
				<Placemark>
					<TimeSpan>
						<begin>2011-02-10</begin>
						<end></end>
					</TimeSpan>
					<styleUrl>branch_style3</styleUrl>
					<LineString>
						<tessellate>1</tessellate>
						<altitudeMode>relativeToGround</altitudeMode>
						<coordinates>103.26514352641324,1.8166797158542356,94338.22500236769 103.24380934639636,1.834548823860643,96642.74505180183						</coordinates>
					</LineString>
				</Placemark>
				<Placemark>
					<TimeSpan>
						<begin>2011-02-12</begin>
						<end></end>
					</TimeSpan>
					<styleUrl>branch_style3</styleUrl>
					<LineString>
						<tessellate>1</tessellate>
						<altitudeMode>relativeToGround</altitudeMode>
						<coordinates>103.24380934639636,1.834548823860643,96642.74505180183 103.22247522611163,1.8524179323597756,98849.20041828133						</coordinates>
					</LineString>
				</Placemark>
				<Placemark>
					<TimeSpan>
						<begin>2011-02-15</begin>
						<end></end>
					</TimeSpan>
					<styleUrl>branch_style3</styleUrl>
					<LineString>
						<tessellate>1</tessellate>
						<altitudeMode>relativeToGround</altitudeMode>
						<coordinates>103.22247522611163,1.8524179323597756,98849.20041828133 103.20114116974594,1.8702870413928159,100957.5911018062						</coordinates>
					</LineString>
				</Placemark>
				<Placemark>
					<TimeSpan>
						<begin>2011-02-17</begin>
						<end></end>
					</TimeSpan>
					<styleUrl>branch_style3</styleUrl>
					<LineString>
						<tessellate>1</tessellate>
						<altitudeMode>relativeToGround</altitudeMode>
						<coordinates>103.20114116974594,1.8702870413928159,100957.5911018062 103.1798071814872,1.8881561510021057,102967.9171023764						</coordinates>
					</LineString>
				</Placemark>
				<Placemark>
					<TimeSpan>
						<begin>2011-02-19</begin>
						<end></end>
					</TimeSpan>
					<styleUrl>branch_style3</styleUrl>
					<LineString>
						<tessellate>1</tessellate>
						<altitudeMode>relativeToGround</altitudeMode>
						<coordinates>103.1798071814872,1.8881561510021057,102967.9171023764 103.15847326552445,1.9060252612311936,104880.17841999195						</coordinates>
					</LineString>
				</Placemark>
				<Placemark>
					<TimeSpan>
						<begin>2011-02-21</begin>
						<end></end>
					</TimeSpan>
					<styleUrl>branch_style3</styleUrl>
					<LineString>
						<tessellate>1</tessellate>
						<altitudeMode>relativeToGround</altitudeMode>
						<coordinates>103.15847326552445,1.9060252612311936,104880.17841999195 103.13713942604788,1.9238943721248902,106694.37505465286						</coordinates>
					</LineString>
				</Placemark>
				<Placemark>
					<TimeSpan>
						<begin>2011-02-23</begin>
						<end></end>
					</TimeSpan>
					<styleUrl>branch_style3</styleUrl>
					<LineString>
						<tessellate>1</tessellate>
						<altitudeMode>relativeToGround</altitudeMode>
						<coordinates>103.13713942604788,1.9238943721248902,106694.37505465286 103.1158056672488,1.9417634837293212,108410.50700635914						</coordinates>
					</LineString>
				</Placemark>
				<Placemark>
					<TimeSpan>
						<begin>2011-02-25</begin>
						<end></end>
					</TimeSpan>
					<styleUrl>branch_style3</styleUrl>
					<LineString>
						<tessellate>1</tessellate>
						<altitudeMode>relativeToGround</altitudeMode>
						<coordinates>103.1158056672488,1.9417634837293212,108410.50700635914 103.09447199331984,1.959632596091988,110028.57427511076						</coordinates>
					</LineString>
				</Placemark>
				<Placemark>
					<TimeSpan>
						<begin>2011-02-27</begin>
						<end></end>
					</TimeSpan>
					<styleUrl>branch_style3</styleUrl>
					<LineString>
						<tessellate>1</tessellate>
						<altitudeMode>relativeToGround</altitudeMode>
						<coordinates>103.09447199331984,1.959632596091988,110028.57427511076 103.07313840845488,1.9775017092618292,111548.57686090775						</coordinates>
					</LineString>
				</Placemark>
				<Placemark>
					<TimeSpan>
						<begin>2011-03-02</begin>
						<end></end>
					</TimeSpan>
					<styleUrl>branch_style3</styleUrl>
					<LineString>
						<tessellate>1</tessellate>
						<altitudeMode>relativeToGround</altitudeMode>
						<coordinates>103.07313840845488,1.9775017092618292,111548.57686090775 103.05180491684915,1.9953708232892882,112970.5147637501						</coordinates>
					</LineString>
				</Placemark>
				<Placemark>
					<TimeSpan>
						<begin>2011-03-04</begin>
						<end></end>
					</TimeSpan>
					<styleUrl>branch_style3</styleUrl>
					<LineString>
						<tessellate>1</tessellate>
						<altitudeMode>relativeToGround</altitudeMode>
						<coordinates>103.05180491684915,1.9953708232892882,112970.5147637501 103.03047152269939,2.0132399382263806,114294.3879836378						</coordinates>
					</LineString>
				</Placemark>
				<Placemark>
					<TimeSpan>
						<begin>2011-03-06</begin>
						<end></end>
					</TimeSpan>
					<styleUrl>branch_style3</styleUrl>
					<LineString>
						<tessellate>1</tessellate>
						<altitudeMode>relativeToGround</altitudeMode>
						<coordinates>103.03047152269939,2.0132399382263806,114294.3879836378 103.00913823020352,2.031109054126774,115520.19652057084						</coordinates>
					</LineString>
				</Placemark>
				<Placemark>
					<TimeSpan>
						<begin>2011-03-08</begin>
						<end></end>
					</TimeSpan>
					<styleUrl>branch_style3</styleUrl>
					<LineString>
						<tessellate>1</tessellate>
						<altitudeMode>relativeToGround</altitudeMode>
						<coordinates>103.00913823020352,2.031109054126774,115520.19652057084 102.9878050435613,2.0489781710458623,116647.94037454925						</coordinates>
					</LineString>
				</Placemark>
				<Placemark>
					<TimeSpan>
						<begin>2011-03-10</begin>
						<end></end>
					</TimeSpan>
					<styleUrl>branch_style3</styleUrl>
					<LineString>
						<tessellate>1</tessellate>
						<altitudeMode>relativeToGround</altitudeMode>
						<coordinates>102.9878050435613,2.0489781710458623,116647.94037454925 102.9664719669738,2.0668472890408562,117677.619545573						</coordinates>
					</LineString>
				</Placemark>
				<Placemark>
					<TimeSpan>
						<begin>2011-03-12</begin>
						<end></end>
					</TimeSpan>
					<styleUrl>branch_style3</styleUrl>
					<LineString>
						<tessellate>1</tessellate>
						<altitudeMode>relativeToGround</altitudeMode>
						<coordinates>102.9664719669738,2.0668472890408562,117677.619545573 102.945139004644,2.084716408170869,118609.23403364213						</coordinates>
					</LineString>
				</Placemark>
				<Placemark>
					<TimeSpan>
						<begin>2011-03-14</begin>
						<end></end>
					</TimeSpan>
					<styleUrl>branch_style3</styleUrl>
					<LineString>
						<tessellate>1</tessellate>
						<altitudeMode>relativeToGround</altitudeMode>
						<coordinates>102.945139004644,2.084716408170869,118609.23403364213 102.92380616077644,2.1025855284970167,119442.78383875663						</coordinates>
					</LineString>
				</Placemark>
				<Placemark>
					<TimeSpan>
						<begin>2011-03-17</begin>
						<end></end>
					</TimeSpan>
					<styleUrl>branch_style3</styleUrl>
					<LineString>
						<tessellate>1</tessellate>
						<altitudeMode>relativeToGround</altitudeMode>
						<coordinates>102.92380616077644,2.1025855284970167,119442.78383875663 102.90247343957759,2.1204546500825203,120178.26896091645						</coordinates>
					</LineString>
				</Placemark>
				<Placemark>
					<TimeSpan>
						<begin>2011-03-19</begin>
						<end></end>
					</TimeSpan>
					<styleUrl>branch_style3</styleUrl>
					<LineString>
						<tessellate>1</tessellate>
						<altitudeMode>relativeToGround</altitudeMode>
						<coordinates>102.90247343957759,2.1204546500825203,120178.26896091645 102.88114084525591,2.1383237729928157,120815.68940012164						</coordinates>
					</LineString>
				</Placemark>
				<Placemark>
					<TimeSpan>
						<begin>2011-03-21</begin>
						<end></end>
					</TimeSpan>
					<styleUrl>branch_style3</styleUrl>
					<LineString>
						<tessellate>1</tessellate>
						<altitudeMode>relativeToGround</altitudeMode>
						<coordinates>102.88114084525591,2.1383237729928157,120815.68940012164 102.85980838202163,2.1561928972956745,121355.04515637217						</coordinates>
					</LineString>
				</Placemark>
				<Placemark>
					<TimeSpan>
						<begin>2011-03-23</begin>
						<end></end>
					</TimeSpan>
					<styleUrl>branch_style3</styleUrl>
					<LineString>
						<tessellate>1</tessellate>
						<altitudeMode>relativeToGround</altitudeMode>
						<coordinates>102.85980838202163,2.1561928972956745,121355.04515637217 102.83847605408744,2.174062023061329,121796.33622966807						</coordinates>
					</LineString>
				</Placemark>
				<Placemark>
					<TimeSpan>
						<begin>2011-03-25</begin>
						<end></end>
					</TimeSpan>
					<styleUrl>branch_style3</styleUrl>
					<LineString>
						<tessellate>1</tessellate>
						<altitudeMode>relativeToGround</altitudeMode>
						<coordinates>102.83847605408744,2.174062023061329,121796.33622966807 102.81714386566794,2.19193115036261,122139.56262000932						</coordinates>
					</LineString>
				</Placemark>
				<Placemark>
					<TimeSpan>
						<begin>2011-03-27</begin>
						<end></end>
					</TimeSpan>
					<styleUrl>branch_style3</styleUrl>
					<LineString>
						<tessellate>1</tessellate>
						<altitudeMode>relativeToGround</altitudeMode>
						<coordinates>102.81714386566794,2.19193115036261,122139.56262000932 102.79581182098042,2.209800279275096,122384.72432739596						</coordinates>
					</LineString>
				</Placemark>
				<Placemark>
					<TimeSpan>
						<begin>2011-03-29</begin>
						<end></end>
					</TimeSpan>
					<styleUrl>branch_style3</styleUrl>
					<LineString>
						<tessellate>1</tessellate>
						<altitudeMode>relativeToGround</altitudeMode>
						<coordinates>102.79581182098042,2.209800279275096,122384.72432739596 102.77447992424435,2.2276694098772656,122531.82135182792						</coordinates>
					</LineString>
				</Placemark>
				<Placemark>
					<TimeSpan>
						<begin>2011-04-01</begin>
						<end></end>
					</TimeSpan>
					<styleUrl>branch_style3</styleUrl>
					<LineString>
						<tessellate>1</tessellate>
						<altitudeMode>relativeToGround</altitudeMode>
						<coordinates>102.77447992424435,2.2276694098772656,122531.82135182792 102.75314817968201,2.2455385422506753,122580.85369330524						</coordinates>
					</LineString>
				</Placemark>
				<Placemark>
					<TimeSpan>
						<begin>2011-04-03</begin>
						<end></end>
					</TimeSpan>
					<styleUrl>branch_style3</styleUrl>
					<LineString>
						<tessellate>1</tessellate>
						<altitudeMode>relativeToGround</altitudeMode>
						<coordinates>102.75314817968201,2.2455385422506753,122580.85369330524 102.73181659151837,2.26340767648014,122531.82135182791						</coordinates>
					</LineString>
				</Placemark>
				<Placemark>
					<TimeSpan>
						<begin>2011-04-05</begin>
						<end></end>
					</TimeSpan>
					<styleUrl>branch_style3</styleUrl>
					<LineString>
						<tessellate>1</tessellate>
						<altitudeMode>relativeToGround</altitudeMode>
						<coordinates>102.73181659151837,2.26340767648014,122531.82135182791 102.71048516398149,2.281276812653932,122384.72432739593						</coordinates>
					</LineString>
				</Placemark>
				<Placemark>
					<TimeSpan>
						<begin>2011-04-07</begin>
						<end></end>
					</TimeSpan>
					<styleUrl>branch_style3</styleUrl>
					<LineString>
						<tessellate>1</tessellate>
						<altitudeMode>relativeToGround</altitudeMode>
						<coordinates>102.71048516398149,2.281276812653932,122384.72432739593 102.68915390130249,2.299145950863999,122139.56262000932						</coordinates>
					</LineString>
				</Placemark>
				<Placemark>
					<TimeSpan>
						<begin>2011-04-09</begin>
						<end></end>
					</TimeSpan>
					<styleUrl>branch_style3</styleUrl>
					<LineString>
						<tessellate>1</tessellate>
						<altitudeMode>relativeToGround</altitudeMode>
						<coordinates>102.68915390130249,2.299145950863999,122139.56262000932 102.66782280771582,2.3170150912061995,121796.33622966806						</coordinates>
					</LineString>
				</Placemark>
				<Placemark>
					<TimeSpan>
						<begin>2011-04-11</begin>
						<end></end>
					</TimeSpan>
					<styleUrl>branch_style3</styleUrl>
					<LineString>
						<tessellate>1</tessellate>
						<altitudeMode>relativeToGround</altitudeMode>
						<coordinates>102.66782280771582,2.3170150912061995,121796.33622966806 102.6464918874594,2.3348842337805533,121355.04515637216						</coordinates>
					</LineString>
				</Placemark>
				<Placemark>
					<TimeSpan>
						<begin>2011-04-13</begin>
						<end></end>
					</TimeSpan>
					<styleUrl>branch_style3</styleUrl>
					<LineString>
						<tessellate>1</tessellate>
						<altitudeMode>relativeToGround</altitudeMode>
						<coordinates>102.6464918874594,2.3348842337805533,121355.04515637216 102.62516114477503,2.3527533786915233,120815.68940012163						</coordinates>
					</LineString>
				</Placemark>
				<Placemark>
					<TimeSpan>
						<begin>2011-04-15</begin>
						<end></end>
					</TimeSpan>
					<styleUrl>branch_style3</styleUrl>
					<LineString>
						<tessellate>1</tessellate>
						<altitudeMode>relativeToGround</altitudeMode>
						<coordinates>102.62516114477503,2.3527533786915233,120815.68940012163 102.60383058390838,2.3706225260483187,120178.26896091644						</coordinates>
					</LineString>
				</Placemark>
				<Placemark>
					<TimeSpan>
						<begin>2011-04-18</begin>
						<end></end>
					</TimeSpan>
					<styleUrl>branch_style3</styleUrl>
					<LineString>
						<tessellate>1</tessellate>
						<altitudeMode>relativeToGround</altitudeMode>
						<coordinates>102.60383058390838,2.3706225260483187,120178.26896091644 102.58250020910967,2.3884916759652213,119442.78383875664						</coordinates>
					</LineString>
				</Placemark>
				<Placemark>
					<TimeSpan>
						<begin>2011-04-20</begin>
						<end></end>
					</TimeSpan>
					<styleUrl>branch_style3</styleUrl>
					<LineString>
						<tessellate>1</tessellate>
						<altitudeMode>relativeToGround</altitudeMode>
						<coordinates>102.58250020910967,2.3884916759652213,119442.78383875664 102.56117002463341,2.406360828561952,118609.23403364216						</coordinates>
					</LineString>
				</Placemark>
				<Placemark>
					<TimeSpan>
						<begin>2011-04-22</begin>
						<end></end>
					</TimeSpan>
					<styleUrl>branch_style3</styleUrl>
					<LineString>
						<tessellate>1</tessellate>
						<altitudeMode>relativeToGround</altitudeMode>
						<coordinates>102.56117002463341,2.406360828561952,118609.23403364216 102.5398400347393,2.424229983964069,117677.61954557305						</coordinates>
					</LineString>
				</Placemark>
				<Placemark>
					<TimeSpan>
						<begin>2011-04-24</begin>
						<end></end>
					</TimeSpan>
					<styleUrl>branch_style3</styleUrl>
					<LineString>
						<tessellate>1</tessellate>
						<altitudeMode>relativeToGround</altitudeMode>
						<coordinates>102.5398400347393,2.424229983964069,117677.61954557305 102.51851024369226,2.4420991423034013,116647.94037454927						</coordinates>
					</LineString>
				</Placemark>
				<Placemark>
					<TimeSpan>
						<begin>2011-04-26</begin>
						<end></end>
					</TimeSpan>
					<styleUrl>branch_style3</styleUrl>
					<LineString>
						<tessellate>1</tessellate>
						<altitudeMode>relativeToGround</altitudeMode>
						<coordinates>102.51851024369226,2.4420991423034013,116647.94037454927 102.49718065576288,2.459968303718535,115520.19652057087						</coordinates>
					</LineString>
				</Placemark>
				<Placemark>
					<TimeSpan>
						<begin>2011-04-28</begin>
						<end></end>
					</TimeSpan>
					<styleUrl>branch_style3</styleUrl>
					<LineString>
						<tessellate>1</tessellate>
						<altitudeMode>relativeToGround</altitudeMode>
						<coordinates>102.49718065576288,2.459968303718535,115520.19652057087 102.47585127522794,2.477837468355347,114294.3879836378						</coordinates>
					</LineString>
				</Placemark>
				<Placemark>
					<TimeSpan>
						<begin>2011-04-30</begin>
						<end></end>
					</TimeSpan>
					<styleUrl>branch_style3</styleUrl>
					<LineString>
						<tessellate>1</tessellate>
						<altitudeMode>relativeToGround</altitudeMode>
						<coordinates>102.47585127522794,2.477837468355347,114294.3879836378 102.45452210637087,2.495706636367593,112970.5147637501						</coordinates>
					</LineString>
				</Placemark>
				<Placemark>
					<TimeSpan>
						<begin>2011-05-03</begin>
						<end></end>
					</TimeSpan>
					<styleUrl>branch_style3</styleUrl>
					<LineString>
						<tessellate>1</tessellate>
						<altitudeMode>relativeToGround</altitudeMode>
						<coordinates>102.45452210637087,2.495706636367593,112970.5147637501 102.43319315348224,2.513575807917565,111548.57686090775						</coordinates>
					</LineString>
				</Placemark>
				<Placemark>
					<TimeSpan>
						<begin>2011-05-05</begin>
						<end></end>
					</TimeSpan>
					<styleUrl>branch_style3</styleUrl>
					<LineString>
						<tessellate>1</tessellate>
						<altitudeMode>relativeToGround</altitudeMode>
						<coordinates>102.43319315348224,2.513575807917565,111548.57686090775 102.4118644208604,2.5314449831768253,110028.57427511076						</coordinates>
					</LineString>
				</Placemark>
				<Placemark>
					<TimeSpan>
						<begin>2011-05-07</begin>
						<end></end>
					</TimeSpan>
					<styleUrl>branch_style3</styleUrl>
					<LineString>
						<tessellate>1</tessellate>
						<altitudeMode>relativeToGround</altitudeMode>
						<coordinates>102.4118644208604,2.5314449831768253,110028.57427511076 102.39053591281238,2.5493141623270223,108410.50700635914						</coordinates>
					</LineString>
				</Placemark>
				<Placemark>
					<TimeSpan>
						<begin>2011-05-09</begin>
						<end></end>
					</TimeSpan>
					<styleUrl>branch_style3</styleUrl>
					<LineString>
						<tessellate>1</tessellate>
						<altitudeMode>relativeToGround</altitudeMode>
						<coordinates>102.39053591281238,2.5493141623270223,108410.50700635914 102.36920763365426,2.567183345560806,106694.37505465286						</coordinates>
					</LineString>
				</Placemark>
				<Placemark>
					<TimeSpan>
						<begin>2011-05-11</begin>
						<end></end>
					</TimeSpan>
					<styleUrl>branch_style3</styleUrl>
					<LineString>
						<tessellate>1</tessellate>
						<altitudeMode>relativeToGround</altitudeMode>
						<coordinates>102.36920763365426,2.567183345560806,106694.37505465286 102.34787958771243,2.585052533082863,104880.17841999195						</coordinates>
					</LineString>
				</Placemark>
				<Placemark>
					<TimeSpan>
						<begin>2011-05-13</begin>
						<end></end>
					</TimeSpan>
					<styleUrl>branch_style3</styleUrl>
					<LineString>
						<tessellate>1</tessellate>
						<altitudeMode>relativeToGround</altitudeMode>
						<coordinates>102.34787958771243,2.585052533082863,104880.17841999195 102.32655177932426,2.602921725111077,102967.91710237638						</coordinates>
					</LineString>
				</Placemark>
				<Placemark>
					<TimeSpan>
						<begin>2011-05-15</begin>
						<end></end>
					</TimeSpan>
					<styleUrl>branch_style3</styleUrl>
					<LineString>
						<tessellate>1</tessellate>
						<altitudeMode>relativeToGround</altitudeMode>
						<coordinates>102.32655177932426,2.602921725111077,102967.91710237638 102.3052242128393,2.620790921877853,100957.59110180623						</coordinates>
					</LineString>
				</Placemark>
				<Placemark>
					<TimeSpan>
						<begin>2011-05-18</begin>
						<end></end>
					</TimeSpan>
					<styleUrl>branch_style3</styleUrl>
					<LineString>
						<tessellate>1</tessellate>
						<altitudeMode>relativeToGround</altitudeMode>
						<coordinates>102.3052242128393,2.620790921877853,100957.59110180623 102.28389689262077,2.6386601236316176,98849.20041828137						</coordinates>
					</LineString>
				</Placemark>
				<Placemark>
					<TimeSpan>
						<begin>2011-05-20</begin>
						<end></end>
					</TimeSpan>
					<styleUrl>branch_style3</styleUrl>
					<LineString>
						<tessellate>1</tessellate>
						<altitudeMode>relativeToGround</altitudeMode>
						<coordinates>102.28389689262077,2.6386601236316176,98849.20041828137 102.26256982304663,2.656529330638531,96642.74505180187						</coordinates>
					</LineString>
				</Placemark>
				<Placemark>
					<TimeSpan>
						<begin>2011-05-22</begin>
						<end></end>
					</TimeSpan>
					<styleUrl>branch_style3</styleUrl>
					<LineString>
						<tessellate>1</tessellate>
						<altitudeMode>relativeToGround</altitudeMode>
						<coordinates>102.26256982304663,2.656529330638531,96642.74505180187 102.24124300851147,2.674398543184467,94338.22500236775						</coordinates>
					</LineString>
				</Placemark>
				<Placemark>
					<TimeSpan>
						<begin>2011-05-24</begin>
						<end></end>
					</TimeSpan>
					<styleUrl>branch_style3</styleUrl>
					<LineString>
						<tessellate>1</tessellate>
						<altitudeMode>relativeToGround</altitudeMode>
						<coordinates>102.24124300851147,2.674398543184467,94338.22500236775 102.21991645342825,2.692267761577277,91935.64026997896						</coordinates>
					</LineString>
				</Placemark>
				<Placemark>
					<TimeSpan>
						<begin>2011-05-26</begin>
						<end></end>
					</TimeSpan>
					<styleUrl>branch_style3</styleUrl>
					<LineString>
						<tessellate>1</tessellate>
						<altitudeMode>relativeToGround</altitudeMode>
						<coordinates>102.21991645342825,2.692267761577277,91935.64026997896 102.19859016223081,2.7101369861494358,89434.99085463549						</coordinates>
					</LineString>
				</Placemark>
				<Placemark>
					<TimeSpan>
						<begin>2011-05-28</begin>
						<end></end>
					</TimeSpan>
					<styleUrl>branch_style3</styleUrl>
					<LineString>
						<tessellate>1</tessellate>
						<altitudeMode>relativeToGround</altitudeMode>
						<coordinates>102.19859016223081,2.7101369861494358,89434.99085463549 102.1772641393763,2.7280062172611137,86836.27675633744						</coordinates>
					</LineString>
				</Placemark>
				<Placemark>
					<TimeSpan>
						<begin>2011-05-30</begin>
						<end></end>
					</TimeSpan>
					<styleUrl>branch_style3</styleUrl>
					<LineString>
						<tessellate>1</tessellate>
						<altitudeMode>relativeToGround</altitudeMode>
						<coordinates>102.1772641393763,2.7280062172611137,86836.27675633744 102.15593838934795,2.7458754553037905,84139.4979750847						</coordinates>
					</LineString>
				</Placemark>
				<Placemark>
					<TimeSpan>
						<begin>2011-06-02</begin>
						<end></end>
					</TimeSpan>
					<styleUrl>branch_style3</styleUrl>
					<LineString>
						<tessellate>1</tessellate>
						<altitudeMode>relativeToGround</altitudeMode>
						<coordinates>102.15593838934795,2.7458754553037905,84139.4979750847 102.1346129166591,2.7637447007045273,81344.65451087739						</coordinates>
					</LineString>
				</Placemark>
				<Placemark>
					<TimeSpan>
						<begin>2011-06-04</begin>
						<end></end>
					</TimeSpan>
					<styleUrl>branch_style3</styleUrl>
					<LineString>
						<tessellate>1</tessellate>
						<altitudeMode>relativeToGround</altitudeMode>
						<coordinates>102.1346129166591,2.7637447007045273,81344.65451087739 102.11328772585703,2.7816139539310463,78451.74636371533						</coordinates>
					</LineString>
				</Placemark>
				<Placemark>
					<TimeSpan>
						<begin>2011-06-06</begin>
						<end></end>
					</TimeSpan>
					<styleUrl>branch_style3</styleUrl>
					<LineString>
						<tessellate>1</tessellate>
						<altitudeMode>relativeToGround</altitudeMode>
						<coordinates>102.11328772585703,2.7816139539310463,78451.74636371533 102.0919628215287,2.79948321549783,75460.7735335987						</coordinates>
					</LineString>
				</Placemark>
				<Placemark>
					<TimeSpan>
						<begin>2011-06-08</begin>
						<end></end>
					</TimeSpan>
					<styleUrl>branch_style3</styleUrl>
					<LineString>
						<tessellate>1</tessellate>
						<altitudeMode>relativeToGround</altitudeMode>
						<coordinates>102.0919628215287,2.79948321549783,75460.7735335987 102.07063820830622,2.817352485973508,72371.73602052743						</coordinates>
					</LineString>
				</Placemark>
				<Placemark>
					<TimeSpan>
						<begin>2011-06-10</begin>
						<end></end>
					</TimeSpan>
					<styleUrl>branch_style3</styleUrl>
					<LineString>
						<tessellate>1</tessellate>
						<altitudeMode>relativeToGround</altitudeMode>
						<coordinates>102.07063820830622,2.817352485973508,72371.73602052743 102.04931389087501,2.835221765989876,69184.63382450148						</coordinates>
					</LineString>
				</Placemark>
				<Placemark>
					<TimeSpan>
						<begin>2011-06-12</begin>
						<end></end>
					</TimeSpan>
					<styleUrl>branch_style3</styleUrl>
					<LineString>
						<tessellate>1</tessellate>
						<altitudeMode>relativeToGround</altitudeMode>
						<coordinates>102.04931389087501,2.835221765989876,69184.63382450148 102.0279898739828,2.8530910562530463,65899.46694552095						</coordinates>
					</LineString>
				</Placemark>
				<Placemark>
					<TimeSpan>
						<begin>2011-06-14</begin>
						<end></end>
					</TimeSpan>
					<styleUrl>branch_style3</styleUrl>
					<LineString>
						<tessellate>1</tessellate>
						<altitudeMode>relativeToGround</altitudeMode>
						<coordinates>102.0279898739828,2.8530910562530463,65899.46694552095 102.00666616245175,2.870960357557379,62516.235383585736						</coordinates>
					</LineString>
				</Placemark>
				<Placemark>
					<TimeSpan>
						<begin>2011-06-17</begin>
						<end></end>
					</TimeSpan>
					<styleUrl>branch_style3</styleUrl>
					<LineString>
						<tessellate>1</tessellate>
						<altitudeMode>relativeToGround</altitudeMode>
						<coordinates>102.00666616245175,2.870960357557379,62516.235383585736 101.98534276119271,2.8888296708031365,59034.93913869583						</coordinates>
					</LineString>
				</Placemark>
				<Placemark>
					<TimeSpan>
						<begin>2011-06-19</begin>
						<end></end>
					</TimeSpan>
					<styleUrl>branch_style3</styleUrl>
					<LineString>
						<tessellate>1</tessellate>
						<altitudeMode>relativeToGround</altitudeMode>
						<coordinates>101.98534276119271,2.8888296708031365,59034.93913869583 101.96401967522485,2.906698997019172,55455.578210851294						</coordinates>
					</LineString>
				</Placemark>
				<Placemark>
					<TimeSpan>
						<begin>2011-06-21</begin>
						<end></end>
					</TimeSpan>
					<styleUrl>branch_style3</styleUrl>
					<LineString>
						<tessellate>1</tessellate>
						<altitudeMode>relativeToGround</altitudeMode>
						<coordinates>101.96401967522485,2.906698997019172,55455.578210851294 101.94269690970026,2.924568337392603,51778.152600052184						</coordinates>
					</LineString>
				</Placemark>
				<Placemark>
					<TimeSpan>
						<begin>2011-06-23</begin>
						<end></end>
					</TimeSpan>
					<styleUrl>branch_style3</styleUrl>
					<LineString>
						<tessellate>1</tessellate>
						<altitudeMode>relativeToGround</altitudeMode>
						<coordinates>101.94269690970026,2.924568337392603,51778.152600052184 101.92137446993735,2.94243769330838,48002.662306298385						</coordinates>
					</LineString>
				</Placemark>
				<Placemark>
					<TimeSpan>
						<begin>2011-06-25</begin>
						<end></end>
					</TimeSpan>
					<styleUrl>branch_style3</styleUrl>
					<LineString>
						<tessellate>1</tessellate>
						<altitudeMode>relativeToGround</altitudeMode>
						<coordinates>101.92137446993735,2.94243769330838,48002.662306298385 101.9000523614663,2.9603070664032427,44129.1073295899						</coordinates>
					</LineString>
				</Placemark>
				<Placemark>
					<TimeSpan>
						<begin>2011-06-27</begin>
						<end></end>
					</TimeSpan>
					<styleUrl>branch_style3</styleUrl>
					<LineString>
						<tessellate>1</tessellate>
						<altitudeMode>relativeToGround</altitudeMode>
						<coordinates>101.9000523614663,2.9603070664032427,44129.1073295899 101.87873059009233,2.978176458641249,40157.487669926835						</coordinates>
					</LineString>
				</Placemark>
				<Placemark>
					<TimeSpan>
						<begin>2011-06-29</begin>
						<end></end>
					</TimeSpan>
					<styleUrl>branch_style3</styleUrl>
					<LineString>
						<tessellate>1</tessellate>
						<altitudeMode>relativeToGround</altitudeMode>
						<coordinates>101.87873059009233,2.978176458641249,40157.487669926835 101.85740916198762,2.99604587242289,36087.803327309084						</coordinates>
					</LineString>
				</Placemark>
				<Placemark>
					<TimeSpan>
						<begin>2011-07-02</begin>
						<end></end>
					</TimeSpan>
					<styleUrl>branch_style3</styleUrl>
					<LineString>
						<tessellate>1</tessellate>
						<altitudeMode>relativeToGround</altitudeMode>
						<coordinates>101.85740916198762,2.99604587242289,36087.803327309084 101.83608808382891,3.0139153107487355,31920.0543017367						</coordinates>
					</LineString>
				</Placemark>
				<Placemark>
					<TimeSpan>
						<begin>2011-07-04</begin>
						<end></end>
					</TimeSpan>
					<styleUrl>branch_style3</styleUrl>
					<LineString>
						<tessellate>1</tessellate>
						<altitudeMode>relativeToGround</altitudeMode>
						<coordinates>101.83608808382891,3.0139153107487355,31920.0543017367 101.81476736301352,3.0317847774766293,27654.240593209688						</coordinates>
					</LineString>
				</Placemark>
				<Placemark>
					<TimeSpan>
						<begin>2011-07-06</begin>
						<end></end>
					</TimeSpan>
					<styleUrl>branch_style3</styleUrl>
					<LineString>
						<tessellate>1</tessellate>
						<altitudeMode>relativeToGround</altitudeMode>
						<coordinates>101.81476736301352,3.0317847774766293,27654.240593209688 101.79344700802002,3.0496542777503075,23290.362201727985						</coordinates>
					</LineString>
				</Placemark>
				<Placemark>
					<TimeSpan>
						<begin>2011-07-08</begin>
						<end></end>
					</TimeSpan>
					<styleUrl>branch_style3</styleUrl>
					<LineString>
						<tessellate>1</tessellate>
						<altitudeMode>relativeToGround</altitudeMode>
						<coordinates>101.79344700802002,3.0496542777503075,23290.362201727985 101.77212702905655,3.067523818770937,18828.419127291767						</coordinates>
					</LineString>
				</Placemark>
				<Placemark>
					<TimeSpan>
						<begin>2011-07-10</begin>
						<end></end>
					</TimeSpan>
					<styleUrl>branch_style3</styleUrl>
					<LineString>
						<tessellate>1</tessellate>
						<altitudeMode>relativeToGround</altitudeMode>
						<coordinates>101.77212702905655,3.067523818770937,18828.419127291767 101.75080743935855,3.085393411340177,14268.411369900801						</coordinates>
					</LineString>
				</Placemark>
				<Placemark>
					<TimeSpan>
						<begin>2011-07-12</begin>
						<end></end>
					</TimeSpan>
					<styleUrl>branch_style3</styleUrl>
					<LineString>
						<tessellate>1</tessellate>
						<altitudeMode>relativeToGround</altitudeMode>
						<coordinates>101.75080743935855,3.085393411340177,14268.411369900801 101.7294882582156,3.1032630734606443,9610.338929555204						</coordinates>
					</LineString>
				</Placemark>
				<Placemark>
					<TimeSpan>
						<begin>2011-07-14</begin>
						<end></end>
					</TimeSpan>
					<styleUrl>branch_style3</styleUrl>
					<LineString>
						<tessellate>1</tessellate>
						<altitudeMode>relativeToGround</altitudeMode>
						<coordinates>101.7294882582156,3.1032630734606443,9610.338929555204 101.70816952005285,3.1211328411372974,4854.201806254918						</coordinates>
					</LineString>
				</Placemark>
				<Placemark>
					<TimeSpan>
						<begin>2011-07-17</begin>
						<end></end>
					</TimeSpan>
					<styleUrl>branch_style3</styleUrl>
					<LineString>
						<tessellate>1</tessellate>
						<altitudeMode>relativeToGround</altitudeMode>
						<coordinates>101.70816952005285,3.1211328411372974,4854.201806254918 101.68685150146484,3.139003038406372,5.820766091346741E-11						</coordinates>
					</LineString>
				</Placemark>
			</Folder>
			<Folder>
				<name>LK:SG</name>
				<Placemark>
					<TimeSpan>
						<begin>2000-10-14</begin>
						<end></end>
					</TimeSpan>
					<styleUrl>branch_style4</styleUrl>
					<LineString>
						<tessellate>1</tessellate>
						<altitudeMode>relativeToGround</altitudeMode>
						<coordinates>79.86124420166016,6.927079200744629,0.0 80.09904305520772,6.871268914059318,42810.35088808046						</coordinates>
					</LineString>
				</Placemark>
				<Placemark>
					<TimeSpan>
						<begin>2000-11-11</begin>
						<end></end>
					</TimeSpan>
					<styleUrl>branch_style4</styleUrl>
					<LineString>
						<tessellate>1</tessellate>
						<altitudeMode>relativeToGround</altitudeMode>
						<coordinates>80.09904305520772,6.871268914059318,42810.35088808046 80.3368926727142,6.8154597145199,84755.84620266434						</coordinates>
					</LineString>
				</Placemark>
				<Placemark>
					<TimeSpan>
						<begin>2000-12-09</begin>
						<end></end>
					</TimeSpan>
					<styleUrl>branch_style4</styleUrl>
					<LineString>
						<tessellate>1</tessellate>
						<altitudeMode>relativeToGround</altitudeMode>
						<coordinates>80.3368926727142,6.8154597145199,84755.84620266434 80.57479260860768,6.75965160368719,125836.48594375166						</coordinates>
					</LineString>
				</Placemark>
				<Placemark>
					<TimeSpan>
						<begin>2001-01-06</begin>
						<end></end>
					</TimeSpan>
					<styleUrl>branch_style4</styleUrl>
					<LineString>
						<tessellate>1</tessellate>
						<altitudeMode>relativeToGround</altitudeMode>
						<coordinates>80.57479260860768,6.75965160368719,125836.48594375166 80.8127424171234,6.703844583145641,166052.2701113424						</coordinates>
					</LineString>
				</Placemark>
				<Placemark>
					<TimeSpan>
						<begin>2001-02-03</begin>
						<end></end>
					</TimeSpan>
					<styleUrl>branch_style4</styleUrl>
					<LineString>
						<tessellate>1</tessellate>
						<altitudeMode>relativeToGround</altitudeMode>
						<coordinates>80.8127424171234,6.703844583145641,166052.2701113424 81.05074165230586,6.648038654504154,205403.19870543657						</coordinates>
					</LineString>
				</Placemark>
				<Placemark>
					<TimeSpan>
						<begin>2001-03-03</begin>
						<end></end>
					</TimeSpan>
					<styleUrl>branch_style4</styleUrl>
					<LineString>
						<tessellate>1</tessellate>
						<altitudeMode>relativeToGround</altitudeMode>
						<coordinates>81.05074165230586,6.648038654504154,205403.19870543657 81.28878986801128,6.592233819396919,243889.27172603415						</coordinates>
					</LineString>
				</Placemark>
				<Placemark>
					<TimeSpan>
						<begin>2001-03-31</begin>
						<end></end>
					</TimeSpan>
					<styleUrl>branch_style4</styleUrl>
					<LineString>
						<tessellate>1</tessellate>
						<altitudeMode>relativeToGround</altitudeMode>
						<coordinates>81.28878986801128,6.592233819396919,243889.27172603415 81.52688661791004,6.536430079484304,281510.48917313514						</coordinates>
					</LineString>
				</Placemark>
				<Placemark>
					<TimeSpan>
						<begin>2001-04-28</begin>
						<end></end>
					</TimeSpan>
					<styleUrl>branch_style4</styleUrl>
					<LineString>
						<tessellate>1</tessellate>
						<altitudeMode>relativeToGround</altitudeMode>
						<coordinates>81.52688661791004,6.536430079484304,281510.48917313514 81.7650314554888,6.480627436453768,318266.85104673955						</coordinates>
					</LineString>
				</Placemark>
				<Placemark>
					<TimeSpan>
						<begin>2001-05-26</begin>
						<end></end>
					</TimeSpan>
					<styleUrl>branch_style4</styleUrl>
					<LineString>
						<tessellate>1</tessellate>
						<altitudeMode>relativeToGround</altitudeMode>
						<coordinates>81.7650314554888,6.480627436453768,318266.85104673955 82.00322393405312,6.424825892020821,354158.3573468475						</coordinates>
					</LineString>
				</Placemark>
				<Placemark>
					<TimeSpan>
						<begin>2001-06-23</begin>
						<end></end>
					</TimeSpan>
					<styleUrl>branch_style4</styleUrl>
					<LineString>
						<tessellate>1</tessellate>
						<altitudeMode>relativeToGround</altitudeMode>
						<coordinates>82.00322393405312,6.424825892020821,354158.3573468475 82.24146360672971,6.369025447930029,389185.00807345874						</coordinates>
					</LineString>
				</Placemark>
				<Placemark>
					<TimeSpan>
						<begin>2001-07-21</begin>
						<end></end>
					</TimeSpan>
					<styleUrl>branch_style4</styleUrl>
					<LineString>
						<tessellate>1</tessellate>
						<altitudeMode>relativeToGround</altitudeMode>
						<coordinates>82.24146360672971,6.369025447930029,389185.00807345874 82.47975002646878,6.313226105956059,423346.8032265734						</coordinates>
					</LineString>
				</Placemark>
				<Placemark>
					<TimeSpan>
						<begin>2001-08-18</begin>
						<end></end>
					</TimeSpan>
					<styleUrl>branch_style4</styleUrl>
					<LineString>
						<tessellate>1</tessellate>
						<altitudeMode>relativeToGround</altitudeMode>
						<coordinates>82.47975002646878,6.313226105956059,423346.8032265734 82.71808274604662,6.257427867904775,456643.74280619156						</coordinates>
					</LineString>
				</Placemark>
				<Placemark>
					<TimeSpan>
						<begin>2001-09-15</begin>
						<end></end>
					</TimeSpan>
					<styleUrl>branch_style4</styleUrl>
					<LineString>
						<tessellate>1</tessellate>
						<altitudeMode>relativeToGround</altitudeMode>
						<coordinates>82.71808274604662,6.257427867904775,456643.74280619156 82.95646131806794,6.201630735614368,489075.8268123132						</coordinates>
					</LineString>
				</Placemark>
				<Placemark>
					<TimeSpan>
						<begin>2001-10-13</begin>
						<end></end>
					</TimeSpan>
					<styleUrl>branch_style4</styleUrl>
					<LineString>
						<tessellate>1</tessellate>
						<altitudeMode>relativeToGround</altitudeMode>
						<coordinates>82.95646131806794,6.201630735614368,489075.8268123132 83.19488529496822,6.145834710956579,520643.0552449381						</coordinates>
					</LineString>
				</Placemark>
				<Placemark>
					<TimeSpan>
						<begin>2001-11-09</begin>
						<end></end>
					</TimeSpan>
					<styleUrl>branch_style4</styleUrl>
					<LineString>
						<tessellate>1</tessellate>
						<altitudeMode>relativeToGround</altitudeMode>
						<coordinates>83.19488529496822,6.145834710956579,520643.0552449381 83.43335422901615,6.090039795837916,551345.4281040665						</coordinates>
					</LineString>
				</Placemark>
				<Placemark>
					<TimeSpan>
						<begin>2001-12-07</begin>
						<end></end>
					</TimeSpan>
					<styleUrl>branch_style4</styleUrl>
					<LineString>
						<tessellate>1</tessellate>
						<altitudeMode>relativeToGround</altitudeMode>
						<coordinates>83.43335422901615,6.090039795837916,551345.4281040665 83.67186767231625,6.034245992200997,581182.9453896984						</coordinates>
					</LineString>
				</Placemark>
				<Placemark>
					<TimeSpan>
						<begin>2002-01-04</begin>
						<end></end>
					</TimeSpan>
					<styleUrl>branch_style4</styleUrl>
					<LineString>
						<tessellate>1</tessellate>
						<altitudeMode>relativeToGround</altitudeMode>
						<coordinates>83.67186767231625,6.034245992200997,581182.9453896984 83.91042517681132,5.978453302025902,610155.6071018336						</coordinates>
					</LineString>
				</Placemark>
				<Placemark>
					<TimeSpan>
						<begin>2002-02-01</begin>
						<end></end>
					</TimeSpan>
					<styleUrl>branch_style4</styleUrl>
					<LineString>
						<tessellate>1</tessellate>
						<altitudeMode>relativeToGround</altitudeMode>
						<coordinates>83.91042517681132,5.978453302025902,610155.6071018336 84.14902629428464,5.922661727331621,638263.4132404723						</coordinates>
					</LineString>
				</Placemark>
				<Placemark>
					<TimeSpan>
						<begin>2002-03-01</begin>
						<end></end>
					</TimeSpan>
					<styleUrl>branch_style4</styleUrl>
					<LineString>
						<tessellate>1</tessellate>
						<altitudeMode>relativeToGround</altitudeMode>
						<coordinates>84.14902629428464,5.922661727331621,638263.4132404723 84.38767057636291,5.866871270177563,665506.3638056144						</coordinates>
					</LineString>
				</Placemark>
				<Placemark>
					<TimeSpan>
						<begin>2002-03-29</begin>
						<end></end>
					</TimeSpan>
					<styleUrl>branch_style4</styleUrl>
					<LineString>
						<tessellate>1</tessellate>
						<altitudeMode>relativeToGround</altitudeMode>
						<coordinates>84.38767057636291,5.866871270177563,665506.3638056144 84.62635757451861,5.81108193266514,691884.45879726						</coordinates>
					</LineString>
				</Placemark>
				<Placemark>
					<TimeSpan>
						<begin>2002-04-26</begin>
						<end></end>
					</TimeSpan>
					<styleUrl>branch_style4</styleUrl>
					<LineString>
						<tessellate>1</tessellate>
						<altitudeMode>relativeToGround</altitudeMode>
						<coordinates>84.62635757451861,5.81108193266514,691884.45879726 84.86508684007244,5.7552937169394305,717397.698215409						</coordinates>
					</LineString>
				</Placemark>
				<Placemark>
					<TimeSpan>
						<begin>2002-05-24</begin>
						<end></end>
					</TimeSpan>
					<styleUrl>branch_style4</styleUrl>
					<LineString>
						<tessellate>1</tessellate>
						<altitudeMode>relativeToGround</altitudeMode>
						<coordinates>84.86508684007244,5.7552937169394305,717397.698215409 85.10385792419596,5.699506625190927,742046.0820600613						</coordinates>
					</LineString>
				</Placemark>
				<Placemark>
					<TimeSpan>
						<begin>2002-06-21</begin>
						<end></end>
					</TimeSpan>
					<styleUrl>branch_style4</styleUrl>
					<LineString>
						<tessellate>1</tessellate>
						<altitudeMode>relativeToGround</altitudeMode>
						<coordinates>85.10385792419596,5.699506625190927,742046.0820600613 85.34267037791423,5.643720659657375,765829.6103312172						</coordinates>
					</LineString>
				</Placemark>
				<Placemark>
					<TimeSpan>
						<begin>2002-07-19</begin>
						<end></end>
					</TimeSpan>
					<styleUrl>branch_style4</styleUrl>
					<LineString>
						<tessellate>1</tessellate>
						<altitudeMode>relativeToGround</altitudeMode>
						<coordinates>85.34267037791423,5.643720659657375,765829.6103312172 85.58152375210838,5.587935822625711,788748.2830288764						</coordinates>
					</LineString>
				</Placemark>
				<Placemark>
					<TimeSpan>
						<begin>2002-08-16</begin>
						<end></end>
					</TimeSpan>
					<styleUrl>branch_style4</styleUrl>
					<LineString>
						<tessellate>1</tessellate>
						<altitudeMode>relativeToGround</altitudeMode>
						<coordinates>85.58152375210838,5.587935822625711,788748.2830288764 85.82041759751829,5.532152116434086,810802.100153039						</coordinates>
					</LineString>
				</Placemark>
				<Placemark>
					<TimeSpan>
						<begin>2002-09-13</begin>
						<end></end>
					</TimeSpan>
					<styleUrl>branch_style4</styleUrl>
					<LineString>
						<tessellate>1</tessellate>
						<altitudeMode>relativeToGround</altitudeMode>
						<coordinates>85.82041759751829,5.532152116434086,810802.100153039 86.05935146474525,5.476369543474026,831991.0617037051						</coordinates>
					</LineString>
				</Placemark>
				<Placemark>
					<TimeSpan>
						<begin>2002-10-11</begin>
						<end></end>
					</TimeSpan>
					<styleUrl>branch_style4</styleUrl>
					<LineString>
						<tessellate>1</tessellate>
						<altitudeMode>relativeToGround</altitudeMode>
						<coordinates>86.05935146474525,5.476369543474026,831991.0617037051 86.29832490425461,5.420588106192675,852315.1676808747						</coordinates>
					</LineString>
				</Placemark>
				<Placemark>
					<TimeSpan>
						<begin>2002-11-08</begin>
						<end></end>
					</TimeSpan>
					<styleUrl>branch_style4</styleUrl>
					<LineString>
						<tessellate>1</tessellate>
						<altitudeMode>relativeToGround</altitudeMode>
						<coordinates>86.29832490425461,5.420588106192675,852315.1676808747 86.53733746637866,5.364807807095195,871774.4180845475						</coordinates>
					</LineString>
				</Placemark>
				<Placemark>
					<TimeSpan>
						<begin>2002-12-05</begin>
						<end></end>
					</TimeSpan>
					<styleUrl>branch_style4</styleUrl>
					<LineString>
						<tessellate>1</tessellate>
						<altitudeMode>relativeToGround</altitudeMode>
						<coordinates>86.53733746637866,5.364807807095195,871774.4180845475 86.77638870131918,5.309028648747269,890368.812914724						</coordinates>
					</LineString>
				</Placemark>
				<Placemark>
					<TimeSpan>
						<begin>2003-01-02</begin>
						<end></end>
					</TimeSpan>
					<styleUrl>branch_style4</styleUrl>
					<LineString>
						<tessellate>1</tessellate>
						<altitudeMode>relativeToGround</altitudeMode>
						<coordinates>86.77638870131918,5.309028648747269,890368.812914724 87.01547815915033,5.253250633777771,908098.3521714038						</coordinates>
					</LineString>
				</Placemark>
				<Placemark>
					<TimeSpan>
						<begin>2003-01-30</begin>
						<end></end>
					</TimeSpan>
					<styleUrl>branch_style4</styleUrl>
					<LineString>
						<tessellate>1</tessellate>
						<altitudeMode>relativeToGround</altitudeMode>
						<coordinates>87.01547815915033,5.253250633777771,908098.3521714038 87.25460538982149,5.197473764881569,924963.0358545869						</coordinates>
					</LineString>
				</Placemark>
				<Placemark>
					<TimeSpan>
						<begin>2003-02-27</begin>
						<end></end>
					</TimeSpan>
					<styleUrl>branch_style4</styleUrl>
					<LineString>
						<tessellate>1</tessellate>
						<altitudeMode>relativeToGround</altitudeMode>
						<coordinates>87.25460538982149,5.197473764881569,924963.0358545869 87.49376994316007,5.1416980448225,940962.8639642736						</coordinates>
					</LineString>
				</Placemark>
				<Placemark>
					<TimeSpan>
						<begin>2003-03-27</begin>
						<end></end>
					</TimeSpan>
					<styleUrl>branch_style4</styleUrl>
					<LineString>
						<tessellate>1</tessellate>
						<altitudeMode>relativeToGround</altitudeMode>
						<coordinates>87.49376994316007,5.1416980448225,940962.8639642736 87.73297136887469,5.085923476436526,956097.8365004637						</coordinates>
					</LineString>
				</Placemark>
				<Placemark>
					<TimeSpan>
						<begin>2003-04-24</begin>
						<end></end>
					</TimeSpan>
					<styleUrl>branch_style4</styleUrl>
					<LineString>
						<tessellate>1</tessellate>
						<altitudeMode>relativeToGround</altitudeMode>
						<coordinates>87.73297136887469,5.085923476436526,956097.8365004637 87.97220921655763,5.030150062635055,970367.9534631569						</coordinates>
					</LineString>
				</Placemark>
				<Placemark>
					<TimeSpan>
						<begin>2003-05-22</begin>
						<end></end>
					</TimeSpan>
					<styleUrl>branch_style4</styleUrl>
					<LineString>
						<tessellate>1</tessellate>
						<altitudeMode>relativeToGround</altitudeMode>
						<coordinates>87.97220921655763,5.030150062635055,970367.9534631569 88.2114830356883,4.9743778064085,983773.214852354						</coordinates>
					</LineString>
				</Placemark>
				<Placemark>
					<TimeSpan>
						<begin>2003-06-19</begin>
						<end></end>
					</TimeSpan>
					<styleUrl>branch_style4</styleUrl>
					<LineString>
						<tessellate>1</tessellate>
						<altitudeMode>relativeToGround</altitudeMode>
						<coordinates>88.2114830356883,4.9743778064085,983773.214852354 88.45079237563594,4.9186067108300175,996313.6206680544						</coordinates>
					</LineString>
				</Placemark>
				<Placemark>
					<TimeSpan>
						<begin>2003-07-17</begin>
						<end></end>
					</TimeSpan>
					<styleUrl>branch_style4</styleUrl>
					<LineString>
						<tessellate>1</tessellate>
						<altitudeMode>relativeToGround</altitudeMode>
						<coordinates>88.45079237563594,4.9186067108300175,996313.6206680544 88.69013678566323,4.862836779059515,1007989.170910258						</coordinates>
					</LineString>
				</Placemark>
				<Placemark>
					<TimeSpan>
						<begin>2003-08-14</begin>
						<end></end>
					</TimeSpan>
					<styleUrl>branch_style4</styleUrl>
					<LineString>
						<tessellate>1</tessellate>
						<altitudeMode>relativeToGround</altitudeMode>
						<coordinates>88.69013678566323,4.862836779059515,1007989.170910258 88.9295158149288,4.807068014347887,1018799.8655789653						</coordinates>
					</LineString>
				</Placemark>
				<Placemark>
					<TimeSpan>
						<begin>2003-09-11</begin>
						<end></end>
					</TimeSpan>
					<styleUrl>branch_style4</styleUrl>
					<LineString>
						<tessellate>1</tessellate>
						<altitudeMode>relativeToGround</altitudeMode>
						<coordinates>88.9295158149288,4.807068014347887,1018799.8655789653 89.16892901249109,4.75130042004154,1028745.7046741759						</coordinates>
					</LineString>
				</Placemark>
				<Placemark>
					<TimeSpan>
						<begin>2003-10-09</begin>
						<end></end>
					</TimeSpan>
					<styleUrl>branch_style4</styleUrl>
					<LineString>
						<tessellate>1</tessellate>
						<altitudeMode>relativeToGround</altitudeMode>
						<coordinates>89.16892901249109,4.75130042004154,1028745.7046741759 89.40837592731121,4.6955339995872025,1037826.68819589						</coordinates>
					</LineString>
				</Placemark>
				<Placemark>
					<TimeSpan>
						<begin>2003-11-06</begin>
						<end></end>
					</TimeSpan>
					<styleUrl>branch_style4</styleUrl>
					<LineString>
						<tessellate>1</tessellate>
						<altitudeMode>relativeToGround</altitudeMode>
						<coordinates>89.40837592731121,4.6955339995872025,1037826.68819589 89.64785610825656,4.6397687565370695,1046042.8161441074						</coordinates>
					</LineString>
				</Placemark>
				<Placemark>
					<TimeSpan>
						<begin>2003-12-04</begin>
						<end></end>
					</TimeSpan>
					<styleUrl>branch_style4</styleUrl>
					<LineString>
						<tessellate>1</tessellate>
						<altitudeMode>relativeToGround</altitudeMode>
						<coordinates>89.64785610825656,4.6397687565370695,1046042.8161441074 89.8873691041043,4.5840046945542845,1053394.0885188282						</coordinates>
					</LineString>
				</Placemark>
				<Placemark>
					<TimeSpan>
						<begin>2003-12-31</begin>
						<end></end>
					</TimeSpan>
					<styleUrl>branch_style4</styleUrl>
					<LineString>
						<tessellate>1</tessellate>
						<altitudeMode>relativeToGround</altitudeMode>
						<coordinates>89.8873691041043,4.5840046945542845,1053394.0885188282 90.12691446354462,4.528241817418805,1059880.5053200526						</coordinates>
					</LineString>
				</Placemark>
				<Placemark>
					<TimeSpan>
						<begin>2004-01-28</begin>
						<end></end>
					</TimeSpan>
					<styleUrl>branch_style4</styleUrl>
					<LineString>
						<tessellate>1</tessellate>
						<altitudeMode>relativeToGround</altitudeMode>
						<coordinates>90.12691446354462,4.528241817418805,1059880.5053200526 90.3664917351849,4.472480129033677,1065502.0665477803						</coordinates>
					</LineString>
				</Placemark>
				<Placemark>
					<TimeSpan>
						<begin>2004-02-25</begin>
						<end></end>
					</TimeSpan>
					<styleUrl>branch_style4</styleUrl>
					<LineString>
						<tessellate>1</tessellate>
						<altitudeMode>relativeToGround</altitudeMode>
						<coordinates>90.3664917351849,4.472480129033677,1065502.0665477803 90.606100467553,4.4167196334317635,1070258.7722020117						</coordinates>
					</LineString>
				</Placemark>
				<Placemark>
					<TimeSpan>
						<begin>2004-03-24</begin>
						<end></end>
					</TimeSpan>
					<styleUrl>branch_style4</styleUrl>
					<LineString>
						<tessellate>1</tessellate>
						<altitudeMode>relativeToGround</altitudeMode>
						<coordinates>90.606100467553,4.4167196334317635,1070258.7722020117 90.84574020910142,4.360960334782953,1074150.6222827462						</coordinates>
					</LineString>
				</Placemark>
				<Placemark>
					<TimeSpan>
						<begin>2004-04-21</begin>
						<end></end>
					</TimeSpan>
					<styleUrl>branch_style4</styleUrl>
					<LineString>
						<tessellate>1</tessellate>
						<altitudeMode>relativeToGround</altitudeMode>
						<coordinates>90.84574020910142,4.360960334782953,1074150.6222827462 91.08541050821111,4.30520223740191,1077177.616789984						</coordinates>
					</LineString>
				</Placemark>
				<Placemark>
					<TimeSpan>
						<begin>2004-05-19</begin>
						<end></end>
					</TimeSpan>
					<styleUrl>branch_style4</styleUrl>
					<LineString>
						<tessellate>1</tessellate>
						<altitudeMode>relativeToGround</altitudeMode>
						<coordinates>91.08541050821111,4.30520223740191,1077177.616789984 91.3251109131957,4.24944534575641,1079339.7557237255						</coordinates>
					</LineString>
				</Placemark>
				<Placemark>
					<TimeSpan>
						<begin>2004-06-16</begin>
						<end></end>
					</TimeSpan>
					<styleUrl>branch_style4</styleUrl>
					<LineString>
						<tessellate>1</tessellate>
						<altitudeMode>relativeToGround</altitudeMode>
						<coordinates>91.3251109131957,4.24944534575641,1079339.7557237255 91.56484097230586,4.193689664476312,1080637.0390839702						</coordinates>
					</LineString>
				</Placemark>
				<Placemark>
					<TimeSpan>
						<begin>2004-07-14</begin>
						<end></end>
					</TimeSpan>
					<styleUrl>branch_style4</styleUrl>
					<LineString>
						<tessellate>1</tessellate>
						<altitudeMode>relativeToGround</altitudeMode>
						<coordinates>91.56484097230586,4.193689664476312,1080637.0390839702 91.80460023373347,4.137935198363236,1081069.4668707186						</coordinates>
					</LineString>
				</Placemark>
				<Placemark>
					<TimeSpan>
						<begin>2004-08-11</begin>
						<end></end>
					</TimeSpan>
					<styleUrl>branch_style4</styleUrl>
					<LineString>
						<tessellate>1</tessellate>
						<altitudeMode>relativeToGround</altitudeMode>
						<coordinates>91.80460023373347,4.137935198363236,1081069.4668707186 92.0443882456168,4.082181952401015,1080637.0390839705						</coordinates>
					</LineString>
				</Placemark>
				<Placemark>
					<TimeSpan>
						<begin>2004-09-08</begin>
						<end></end>
					</TimeSpan>
					<styleUrl>branch_style4</styleUrl>
					<LineString>
						<tessellate>1</tessellate>
						<altitudeMode>relativeToGround</altitudeMode>
						<coordinates>92.0443882456168,4.082181952401015,1080637.0390839705 92.28420455604471,4.026429931767008,1079339.7557237255						</coordinates>
					</LineString>
				</Placemark>
				<Placemark>
					<TimeSpan>
						<begin>2004-10-06</begin>
						<end></end>
					</TimeSpan>
					<styleUrl>branch_style4</styleUrl>
					<LineString>
						<tessellate>1</tessellate>
						<altitudeMode>relativeToGround</altitudeMode>
						<coordinates>92.28420455604471,4.026429931767008,1079339.7557237255 92.52404871306202,3.9706791418443372,1077177.6167899843						</coordinates>
					</LineString>
				</Placemark>
				<Placemark>
					<TimeSpan>
						<begin>2004-11-03</begin>
						<end></end>
					</TimeSpan>
					<styleUrl>branch_style4</styleUrl>
					<LineString>
						<tessellate>1</tessellate>
						<altitudeMode>relativeToGround</altitudeMode>
						<coordinates>92.52404871306202,3.9706791418443372,1077177.6167899843 92.76392026467492,3.9149295882351907,1074150.6222827462						</coordinates>
					</LineString>
				</Placemark>
				<Placemark>
					<TimeSpan>
						<begin>2004-12-01</begin>
						<end></end>
					</TimeSpan>
					<styleUrl>branch_style4</styleUrl>
					<LineString>
						<tessellate>1</tessellate>
						<altitudeMode>relativeToGround</altitudeMode>
						<coordinates>92.76392026467492,3.9149295882351907,1074150.6222827462 93.00381875885623,3.8591812767752596,1070258.7722020112						</coordinates>
					</LineString>
				</Placemark>
				<Placemark>
					<TimeSpan>
						<begin>2004-12-29</begin>
						<end></end>
					</TimeSpan>
					<styleUrl>branch_style4</styleUrl>
					<LineString>
						<tessellate>1</tessellate>
						<altitudeMode>relativeToGround</altitudeMode>
						<coordinates>93.00381875885623,3.8591812767752596,1070258.7722020112 93.24374374355156,3.803434213549479,1065502.0665477803						</coordinates>
					</LineString>
				</Placemark>
				<Placemark>
					<TimeSpan>
						<begin>2005-01-26</begin>
						<end></end>
					</TimeSpan>
					<styleUrl>branch_style4</styleUrl>
					<LineString>
						<tessellate>1</tessellate>
						<altitudeMode>relativeToGround</altitudeMode>
						<coordinates>93.24374374355156,3.803434213549479,1065502.0665477803 93.48369476668536,3.7476884049091823,1059880.5053200526						</coordinates>
					</LineString>
				</Placemark>
				<Placemark>
					<TimeSpan>
						<begin>2005-02-22</begin>
						<end></end>
					</TimeSpan>
					<styleUrl>branch_style4</styleUrl>
					<LineString>
						<tessellate>1</tessellate>
						<altitudeMode>relativeToGround</altitudeMode>
						<coordinates>93.48369476668536,3.7476884049091823,1059880.5053200526 93.72367137616746,3.6919438574908616,1053394.0885188284						</coordinates>
					</LineString>
				</Placemark>
				<Placemark>
					<TimeSpan>
						<begin>2005-03-22</begin>
						<end></end>
					</TimeSpan>
					<styleUrl>branch_style4</styleUrl>
					<LineString>
						<tessellate>1</tessellate>
						<altitudeMode>relativeToGround</altitudeMode>
						<coordinates>93.72367137616746,3.6919438574908616,1053394.0885188284 93.96367311990019,3.636200578236717,1046042.8161441074						</coordinates>
					</LineString>
				</Placemark>
				<Placemark>
					<TimeSpan>
						<begin>2005-04-19</begin>
						<end></end>
					</TimeSpan>
					<styleUrl>branch_style4</styleUrl>
					<LineString>
						<tessellate>1</tessellate>
						<altitudeMode>relativeToGround</altitudeMode>
						<coordinates>93.96367311990019,3.636200578236717,1046042.8161441074 94.20369954578555,3.5804585744172015,1037826.68819589						</coordinates>
					</LineString>
				</Placemark>
				<Placemark>
					<TimeSpan>
						<begin>2005-05-17</begin>
						<end></end>
					</TimeSpan>
					<styleUrl>branch_style4</styleUrl>
					<LineString>
						<tessellate>1</tessellate>
						<altitudeMode>relativeToGround</altitudeMode>
						<coordinates>94.20369954578555,3.5804585744172015,1037826.68819589 94.44375020173372,3.5247178536558303,1028745.7046741757						</coordinates>
					</LineString>
				</Placemark>
				<Placemark>
					<TimeSpan>
						<begin>2005-06-14</begin>
						<end></end>
					</TimeSpan>
					<styleUrl>branch_style4</styleUrl>
					<LineString>
						<tessellate>1</tessellate>
						<altitudeMode>relativeToGround</altitudeMode>
						<coordinates>94.44375020173372,3.5247178536558303,1028745.7046741757 94.68382463567103,3.4689784239565253,1018799.865578965						</coordinates>
					</LineString>
				</Placemark>
				<Placemark>
					<TimeSpan>
						<begin>2005-07-12</begin>
						<end></end>
					</TimeSpan>
					<styleUrl>branch_style4</styleUrl>
					<LineString>
						<tessellate>1</tessellate>
						<altitudeMode>relativeToGround</altitudeMode>
						<coordinates>94.68382463567103,3.4689784239565253,1018799.865578965 94.92392239554965,3.41324029373385,1007989.1709102581						</coordinates>
					</LineString>
				</Placemark>
				<Placemark>
					<TimeSpan>
						<begin>2005-08-09</begin>
						<end></end>
					</TimeSpan>
					<styleUrl>branch_style4</styleUrl>
					<LineString>
						<tessellate>1</tessellate>
						<altitudeMode>relativeToGround</altitudeMode>
						<coordinates>94.92392239554965,3.41324029373385,1007989.1709102581 95.1640430293573,3.3575034718465013,996313.6206680543						</coordinates>
					</LineString>
				</Placemark>
				<Placemark>
					<TimeSpan>
						<begin>2005-09-06</begin>
						<end></end>
					</TimeSpan>
					<styleUrl>branch_style4</styleUrl>
					<LineString>
						<tessellate>1</tessellate>
						<altitudeMode>relativeToGround</altitudeMode>
						<coordinates>95.1640430293573,3.3575034718465013,996313.6206680543 95.40418608512842,3.3017679676345315,983773.214852354						</coordinates>
					</LineString>
				</Placemark>
				<Placemark>
					<TimeSpan>
						<begin>2005-10-04</begin>
						<end></end>
					</TimeSpan>
					<styleUrl>branch_style4</styleUrl>
					<LineString>
						<tessellate>1</tessellate>
						<altitudeMode>relativeToGround</altitudeMode>
						<coordinates>95.40418608512842,3.3017679676345315,983773.214852354 95.64435111095565,3.2460337909608215,970367.9534631572						</coordinates>
					</LineString>
				</Placemark>
				<Placemark>
					<TimeSpan>
						<begin>2005-11-01</begin>
						<end></end>
					</TimeSpan>
					<styleUrl>branch_style4</styleUrl>
					<LineString>
						<tessellate>1</tessellate>
						<altitudeMode>relativeToGround</altitudeMode>
						<coordinates>95.64435111095565,3.2460337909608215,970367.9534631572 95.88453765500307,3.190300952257433,956097.8365004638						</coordinates>
					</LineString>
				</Placemark>
				<Placemark>
					<TimeSpan>
						<begin>2005-11-29</begin>
						<end></end>
					</TimeSpan>
					<styleUrl>branch_style4</styleUrl>
					<LineString>
						<tessellate>1</tessellate>
						<altitudeMode>relativeToGround</altitudeMode>
						<coordinates>95.88453765500307,3.190300952257433,956097.8365004638 96.12474526552047,3.134569462577582,940962.8639642734						</coordinates>
					</LineString>
				</Placemark>
				<Placemark>
					<TimeSpan>
						<begin>2005-12-27</begin>
						<end></end>
					</TimeSpan>
					<styleUrl>branch_style4</styleUrl>
					<LineString>
						<tessellate>1</tessellate>
						<altitudeMode>relativeToGround</altitudeMode>
						<coordinates>96.12474526552047,3.134569462577582,940962.8639642734 96.36497349085913,3.078839333654104,924963.0358545869						</coordinates>
					</LineString>
				</Placemark>
				<Placemark>
					<TimeSpan>
						<begin>2006-01-24</begin>
						<end></end>
					</TimeSpan>
					<styleUrl>branch_style4</styleUrl>
					<LineString>
						<tessellate>1</tessellate>
						<altitudeMode>relativeToGround</altitudeMode>
						<coordinates>96.36497349085913,3.078839333654104,924963.0358545869 96.60522187948938,3.02311057796547,908098.3521714038						</coordinates>
					</LineString>
				</Placemark>
				<Placemark>
					<TimeSpan>
						<begin>2006-02-21</begin>
						<end></end>
					</TimeSpan>
					<styleUrl>branch_style4</styleUrl>
					<LineString>
						<tessellate>1</tessellate>
						<altitudeMode>relativeToGround</altitudeMode>
						<coordinates>96.60522187948938,3.02311057796547,908098.3521714038 96.84548998001998,2.967383208810604,890368.812914724						</coordinates>
					</LineString>
				</Placemark>
				<Placemark>
					<TimeSpan>
						<begin>2006-03-20</begin>
						<end></end>
					</TimeSpan>
					<styleUrl>branch_style4</styleUrl>
					<LineString>
						<tessellate>1</tessellate>
						<altitudeMode>relativeToGround</altitudeMode>
						<coordinates>96.84548998001998,2.967383208810604,890368.812914724 97.08577734122058,2.9116572403940144,871774.4180845479						</coordinates>
					</LineString>
				</Placemark>
				<Placemark>
					<TimeSpan>
						<begin>2006-04-17</begin>
						<end></end>
					</TimeSpan>
					<styleUrl>branch_style4</styleUrl>
					<LineString>
						<tessellate>1</tessellate>
						<altitudeMode>relativeToGround</altitudeMode>
						<coordinates>97.08577734122058,2.9116572403940144,871774.4180845479 97.32608351204601,2.855932687923099,852315.1676808749						</coordinates>
					</LineString>
				</Placemark>
				<Placemark>
					<TimeSpan>
						<begin>2006-05-15</begin>
						<end></end>
					</TimeSpan>
					<styleUrl>branch_style4</styleUrl>
					<LineString>
						<tessellate>1</tessellate>
						<altitudeMode>relativeToGround</altitudeMode>
						<coordinates>97.32608351204601,2.855932687923099,852315.1676808749 97.5664080416648,2.8002095677198544,831991.0617037048						</coordinates>
					</LineString>
				</Placemark>
				<Placemark>
					<TimeSpan>
						<begin>2006-06-12</begin>
						<end></end>
					</TimeSpan>
					<styleUrl>branch_style4</styleUrl>
					<LineString>
						<tessellate>1</tessellate>
						<altitudeMode>relativeToGround</altitudeMode>
						<coordinates>97.5664080416648,2.8002095677198544,831991.0617037048 97.80675047949106,2.7444878973497784,810802.1001530387						</coordinates>
					</LineString>
				</Placemark>
				<Placemark>
					<TimeSpan>
						<begin>2006-07-10</begin>
						<end></end>
					</TimeSpan>
					<styleUrl>branch_style4</styleUrl>
					<LineString>
						<tessellate>1</tessellate>
						<altitudeMode>relativeToGround</altitudeMode>
						<coordinates>97.80675047949106,2.7444878973497784,810802.1001530387 98.04711037522156,2.688767695771402,788748.2830288764						</coordinates>
					</LineString>
				</Placemark>
				<Placemark>
					<TimeSpan>
						<begin>2006-08-07</begin>
						<end></end>
					</TimeSpan>
					<styleUrl>branch_style4</styleUrl>
					<LineString>
						<tessellate>1</tessellate>
						<altitudeMode>relativeToGround</altitudeMode>
						<coordinates>98.04711037522156,2.688767695771402,788748.2830288764 98.28748727887847,2.633048983510735,765829.6103312173						</coordinates>
					</LineString>
				</Placemark>
				<Placemark>
					<TimeSpan>
						<begin>2006-09-04</begin>
						<end></end>
					</TimeSpan>
					<styleUrl>branch_style4</styleUrl>
					<LineString>
						<tessellate>1</tessellate>
						<altitudeMode>relativeToGround</altitudeMode>
						<coordinates>98.28748727887847,2.633048983510735,765829.6103312173 98.52788074085876,2.577331782866058,742046.0820600614						</coordinates>
					</LineString>
				</Placemark>
				<Placemark>
					<TimeSpan>
						<begin>2006-10-02</begin>
						<end></end>
					</TimeSpan>
					<styleUrl>branch_style4</styleUrl>
					<LineString>
						<tessellate>1</tessellate>
						<altitudeMode>relativeToGround</altitudeMode>
						<coordinates>98.52788074085876,2.577331782866058,742046.0820600614 98.76829031199279,2.5216161181499466,717397.6982154092						</coordinates>
					</LineString>
				</Placemark>
				<Placemark>
					<TimeSpan>
						<begin>2006-10-30</begin>
						<end></end>
					</TimeSpan>
					<styleUrl>branch_style4</styleUrl>
					<LineString>
						<tessellate>1</tessellate>
						<altitudeMode>relativeToGround</altitudeMode>
						<coordinates>98.76829031199279,2.5216161181499466,717397.6982154092 99.0087155436132,2.4659020159774045,691884.4587972602						</coordinates>
					</LineString>
				</Placemark>
				<Placemark>
					<TimeSpan>
						<begin>2006-11-27</begin>
						<end></end>
					</TimeSpan>
					<styleUrl>branch_style4</styleUrl>
					<LineString>
						<tessellate>1</tessellate>
						<altitudeMode>relativeToGround</altitudeMode>
						<coordinates>99.0087155436132,2.4659020159774045,691884.4587972602 99.24915598763748,2.4101895056116147,665506.3638056144						</coordinates>
					</LineString>
				</Placemark>
				<Placemark>
					<TimeSpan>
						<begin>2006-12-25</begin>
						<end></end>
					</TimeSpan>
					<styleUrl>branch_style4</styleUrl>
					<LineString>
						<tessellate>1</tessellate>
						<altitudeMode>relativeToGround</altitudeMode>
						<coordinates>99.24915598763748,2.4101895056116147,665506.3638056144 99.48961119666686,2.354478619382495,638263.4132404723						</coordinates>
					</LineString>
				</Placemark>
				<Placemark>
					<TimeSpan>
						<begin>2007-01-22</begin>
						<end></end>
					</TimeSpan>
					<styleUrl>branch_style4</styleUrl>
					<LineString>
						<tessellate>1</tessellate>
						<altitudeMode>relativeToGround</altitudeMode>
						<coordinates>99.48961119666686,2.354478619382495,638263.4132404723 99.73008072410713,2.298769393198257,610155.6071018334						</coordinates>
					</LineString>
				</Placemark>
				<Placemark>
					<TimeSpan>
						<begin>2007-02-19</begin>
						<end></end>
					</TimeSpan>
					<styleUrl>branch_style4</styleUrl>
					<LineString>
						<tessellate>1</tessellate>
						<altitudeMode>relativeToGround</altitudeMode>
						<coordinates>99.73008072410713,2.298769393198257,610155.6071018334 99.97056412431739,2.2430618671773477,581182.9453896983						</coordinates>
					</LineString>
				</Placemark>
				<Placemark>
					<TimeSpan>
						<begin>2007-03-19</begin>
						<end></end>
					</TimeSpan>
					<styleUrl>branch_style4</styleUrl>
					<LineString>
						<tessellate>1</tessellate>
						<altitudeMode>relativeToGround</altitudeMode>
						<coordinates>99.97056412431739,2.2430618671773477,581182.9453896983 100.2110609527948,2.187356086438369,551345.4281040668						</coordinates>
					</LineString>
				</Placemark>
				<Placemark>
					<TimeSpan>
						<begin>2007-04-15</begin>
						<end></end>
					</TimeSpan>
					<styleUrl>branch_style4</styleUrl>
					<LineString>
						<tessellate>1</tessellate>
						<altitudeMode>relativeToGround</altitudeMode>
[truncated: 797,148 more chars]
